# Supplementary material for: Programmable adhesion and morphing of protein hydrogels for underwater robots
Source: Nat Commun. 2024 Jan 3;15:195. doi: 10.1038/s41467-023-44564-6 (PMC10764313; doi:10.1038/s41467-023-44564-6)
Supplement: Supplementary file 8 — Source Data [file 41467_2023_44564_MOESM8_ESM.xlsx]

## Sheet: Figure 2
raw data for Fig. 2a										raw data for Fig. 2b
hydrogels												The values of Young′s modulus (MPa)					The values of breaking strain (%)
	R32-SiW		R32-5%-SiW		R32-15%-SiW		R32-30%-SiW			Hydrogels	Temperature (°C)	Replicate1	Replicate2	Replicate3	Mean	SD	Replicate1	Replicate2	Replicate3	Mean	SD
Temperature (°C)	E′ (Pa)	tan δ	E′ (Pa)	tan δ	E′ (Pa)	tan δ	E′ (Pa)	tan δ		R32-SiW	4	4.86	4.63	5.28	4.92333	0.3296	59.1	55.2	43.3	52.5333	8.23063
0	2770140	0.302211	3324168	0.286549	4042209	0.335	4760250	0.322			10	4.993	4.49	4.86	4.781	0.26064	71.3	65.8	60.2	65.7667	5.55008
1.3	2700670	0.327122	3317813	0.309	4025311	0.337	4750868	0.326			15	4.88	4.64	4.38	4.63333	0.25007	79.3	68.2	72	73.1667	5.64122
2.2	2682660	0.342	3299458	0.32681	3998414	0.34	4721486	0.33			20	4.11	4.56	4.26	4.31	0.22913	106.9	97.2	104.4	102.833	5.0362
3.4	2597630	0.355	3269103	0.341	3980482	0.345	4710080	0.335			25	0.28	0.22	0.34	0.28	0.06	323.7	366.5	382	357.4	30.1965
4.2	2512290	0.38	3254748	0.363	3954618	0.349	4662722	0.34			30	0.22	0.3	0.18	0.233333	0.0611	789.4	662.8	702.6	718.267	64.7377
5.5	2359470	0.4	3182551	0.374	3908754	0.358	4617638	0.3482			37	0.22	0.15	0.27	0.213333	0.06028	824.8	872.6	748.7	815.367	62.4864
6.7	2212790	0.434	3093504	0.404	3826857	0.368	4571417	0.357			45	0.2	0.14	0.26	0.2	0.06	902.2	963.8	831	899	66.4578
7.8	2077540	0.467	2968157	0.431	3724959	0.383	4465195	0.365			50	0.19	0.24	0.13	0.186667	0.05508	904.4	853.5	976.2	911.367	61.6459
8.4	1988300	0.509	2875960	0.46	3641078	0.395	4417613	0.374			55	0.16	0.19	0.1	0.15	0.04583	860.8	982.6	912.7	918.7	61.1213
9.4	1844850	0.533	2680629	0.482	3448189	0.418	4330031	0.388286			60	0.088	0.078	0.12	0.0953333	0.02194	863.4	925	994	927.467	65.3349
10.4	1672510	0.572	2495299	0.5121	3235299	0.43675	4218849	0.412571			65	­­­	­­­	­­­	­­­	­­­	­­­	­­­	­­­	­­­	­­­
11.5	1489520	0.60187	2291535	0.5472	2986663	0.466	4067667	0.436143			70	­­­	­­­	­­­	­­­	­­­	­­­	­­­	­­­	­­­	­­­
12.2	1382050	0.65	2161988	0.587	2818027	0.492	3985785	0.448288			75	­­­	­­­	­­­	­­­	­­­	­­­	­­­	­­­	­­­	­­­
13.2	1268700	0.682356	1962440	0.6174	2589391	0.521	3793904	0.460433		R32-5%-SiW	4	5.96	5.73	6.41	6.03333	0.34588	50.3	49.4	43.2	47.6333	3.86566
14.1	1148180	0.716	1801412	0.64652	2400755	0.547	3642022	0.472918			10	5.62	6.22	5.98	5.94	0.30199	54.2	65	65.9	61.7	6.51076
15.2	1024330	0.743	1620383	0.671	2197119	0.57	3420140	0.484723			15	5.98	5.44	5.78	5.73333	0.27301	70.3	64.2	66.3	66.9333	3.09892
16.2	911370	0.76	1484325	0.695	2013483	0.59	3241176	0.496527			20	5.18	4.87	5.51	5.18667	0.32005	100.4	94.5	103	99.3	4.35546
17.3	804040	0.773	1304325	0.718	1819846	0.607	3002211	0.506692			25	0.66	0.55	0.6	0.603333	0.05508	228.7	254.5	310.3	264.5	41.709
18.8	701320	0.783	1126210	0.736	1596210	0.625	2701789	0.518136			30	0.607	0.6	0.52	0.575667	0.04834	717.2	645.5	866.6	743.1	112.803
20.4	601822	0.786677	963008	0.749	1371759	0.639	2416095	0.528579			37	0.526	0.58	0.55	0.552	0.02706	1128.5	1255.7	1278.3	1220.83	80.7575
21.5	545870	0.784369	859807	0.75	1247307	0.644	2222401	0.535966			45	0.515	0.52	0.533	0.522667	0.00929	1499.2	1603	1449.2	1517.13	78.4526
22.3	509810	0.773	785605	0.738332	1162856	0.643	2079343	0.54041			50	0.47	0.453	0.5	0.474333	0.0238	1610.3	1555.9	1723.1	1629.77	85.2829
23.5	460400	0.765	693404	0.723	1058404	0.637	1890967	0.544325			55	0.403	0.433	0.392	0.409333	0.02122	1676.2	1566.4	1738.7	1660.43	87.2254
24.5	416650	0.746	629980	0.697	980452	0.627	1742591	0.54624			60	0.309	0.317	0.332	0.319333	0.01168	1681.3	1544.6	1754	1659.97	106.318
25.3	391880	0.731	576000	0.674	916500	0.617	1646874	0.54777			65	0.235	0.244	0.211	0.23	0.01706	1671.4	1755.4	1568.1	1664.97	93.8156
26.3	365590	0.719	527799	0.648	848549	0.601	1524827	0.54769			70	0.179	0.188	0.165	0.177333	0.01159	1678	1759.5	1579.8	1672.43	89.9792
27.4	337690	0.695	480597	0.627	780597	0.585	1402780	0.547609			75	0.146	0.122	0.137	0.135	0.01212	1676.2	1766.3	1578.5	1673.67	93.9256
28.4	315960	0.674	431496	0.601	722277	0.566	1319133	0.545586		R32-15%-SiW	4	8.81	9.22	8.37	8.8	0.42509	33.2	21.2	24.3	26.2333	6.22923
29.3	298730	0.65	402395	0.581	670141	0.542	1226287	0.543563			10	9.04	8.23	8.51	8.59333	0.41138	42.9	33.3	37	37.7333	4.84183
30.1	283450	0.623	384194	0.557	636005	0.518	1173440	0.540047			15	8.3	8.64	8.02	8.32	0.31048	48.4	43.3	36.7	42.8	5.866
31.2	266600	0.605	360992	0.537	589777	0.493	1090194	0.534516			20	8.06	8.28	7.58	7.97333	0.35796	77.3	56.2	64.6	66.0333	10.6228
32.2	250750	0.578	343790	0.518	549595	0.478	1025147	0.527185			25	3.17	3	3.5	3.22333	0.25423	88.5	93.5	107.4	96.4667	9.79302
33.6	235840	0.56	320389	0.501	509414	0.458	944100	0.517754			30	2.29	2.44	2.01	2.24667	0.21825	154.1	172.2	222.3	182.867	35.3291
34.4	225740	0.536	308988	0.481	487709	0.447	904953	0.511923			37	1.51	1.76	1.43	1.56667	0.17214	492	577.4	634	567.8	71.4851
35.4	216070	0.518	295338	0.465	465765	0.436	862856	0.504193			45	0.84	0.89	0.82	0.85	0.03606	1173.8	1233.4	1346.9	1251.37	87.9375
36.2	208040	0.5	288313	0.449	449822	0.424	828760	0.496462			50	0.8	0.78	0.81	0.796667	0.01528	1348.5	1420.9	1566.6	1445.33	111.084
37.4	195820	0.485	276287	0.438	426998	0.412	782138	0.485731			55	0.76	0.79	0.71	0.753333	0.04041	1439.5	1575.7	1644.6	1553.27	104.374
38.4	187830	0.47	268831	0.427	410614	0.40375	740778	0.475			60	0.65	0.6	0.66	0.636667	0.03215	1564.6	1635.5	1728.4	1642.83	82.1459
39.2	181370	0.452	262091	0.417	398230	0.3955	718419	0.465269			65	0.53	0.5	0.49	0.506667	0.02082	1670.7	1762.6	1833.5	1755.6	81.6254
40.3	173740	0.44	255350	0.41	382702	0.388	689803	0.452538			70	0.42	0.44	0.4	0.42	0.02	1959.3	1830.1	1724.2	1837.87	117.742
41.2	167620	0.425	248252	0.401	371174	0.38275	668316	0.441607			75	0.35	0.3	0.37	0.34	0.03606	2033.4	1887	1766.5	1895.63	133.659
42.3	160440	0.416	241332	0.395	355817	0.376	640828	0.432076		R32-30%-SiW	4	9.6	9.86	9.01	9.49	0.43555	9.2	7.1	11.5	9.26667	2.20076
43.3	154570	0.404	234413	0.387	344117	0.3715	617533	0.422913			10	9.47	8.88	9.64	9.33	0.39887	12.3	17	16.1	15.1333	2.49466
44.2	149590	0.395	229298	0.379	334418	0.3655	598238	0.414366			15	9.16	9.44	8.69	9.09667	0.37899	15.5	21.3	18.2	18.3333	2.9023
45.2	143747	0.386	224182	0.374	323719	0.3595	574943	0.407018			20	8.86	9.22	8.43	8.83667	0.39552	33.2	42.1	27	34.1	7.59013
46.1	137904	0.378	219066	0.369	317020	0.35575	553648	0.399871			25	4	3.57	4.02	3.86333	0.25423	85.5	64	93.2	80.9	15.1337
47.2	133822	0.371	213951	0.362	306458	0.352	540500	0.392724			30	3.21	3.44	3.01	3.22	0.21517	112.4	156.3	134.2	134.3	21.9502
48.1	129740	0.365	208835	0.3565	297897	0.34675	525779	0.386577			37	2.71	2.94	2.53	2.72667	0.20551	478.7	602	516.3	532.333	63.1943
49.4	125076	0.359	201719	0.353	287764	0.342625	513058	0.378429			45	2.07	2.22	1.79	2.02667	0.21825	1536.9	1644.2	1445.6	1542.23	99.4074
50.2	122060	0.353	197604	0.3485	282775	0.34	499263	0.374429			50	1.47	1.22	1.55	1.41333	0.17214	1635.2	1839	1785.8	1753.33	105.708
51.4	117672	0.349	193488	0.344	275786	0.336625	487468	0.368714			55	0.91	0.87	0.97	0.916667	0.05033	1743.7	1962.2	1890	1865.3	111.324
52.4	114834	0.345	189702	0.339	270798	0.33325	479570	0.364857			60	0.74	0.8	0.72	0.753333	0.04163	1855	2102.3	1937.7	1965	125.89
53.2	113441	0.342	186809	0.336	265809	0.332	470724	0.362			65	0.67	0.7	0.62	0.663333	0.04041	1946.2	2165.6	2034.8	2048.87	110.374
54.2	110084	0.338	183916	0.3345	260694	0.330375	463878	0.358857			70	0.48	0.52	0.43	0.476667	0.04509	2021	2197.7	2077.6	2098.77	90.2316
55.6	106726	0.335	179576	0.331	255579	0.328938	453294	0.354714			75	0.34	0.37	0.41	0.373333	0.03512	2074.4	2290.2	2133	2165.87	111.591
56.4	105431	0.332	176960	0.328	252439	0.3275	444710	0.352571
57.4	104160	0.33	174344	0.327	248350	0.325969	436996	0.349286
58.2	102889	0.328481	171951	0.325	246260	0.324484	430846	0.347257
59.4	102282	0.326646	169558	0.3235	242170	0.323	421697	0.344143
60.4	101675	0.32481	167165	0.322	240080	0.322363	415711	0.342014
61.3	100736	0.323133	164772	0.320973	238069	0.321303	410725	0.340479
62.5	99963	0.321377	162379	0.319945	236057	0.320242	405740	0.338001
63.4	99190	0.31962	159986	0.318781	233261	0.319182	403247	0.335578
64.4	98219.4	0.317903	157593	0.317891	232034	0.318121	398754	0.334
65.5	97248.9	0.316167	155200	0.317	230807	0.317061	394768	0.332
66.3	96278.3	0.31443	153224	0.315563	229579	0.316	390782	0.3305
67.2	95307.8	0.312704	151249	0.314125	228352	0.31575	387789	0.32875
68.4	94337.2	0.310972	148878	0.313141	226319	0.3155	384300	0.327
69.3	93366.6	0.309241	147298	0.312156	224688	0.314699	380810	0.325375
70.4	92396.1	0.307485	145717	0.3115	223058	0.313898	375825	0.323688
71.2	91425.5	0.305729	144136	0.310188	221226	0.312719	373332	0.3226
72.4	90454.9	0.303985	142556	0.309203	219495	0.312297	369592	0.3208
73.5	89484.4	0.302236	140728	0.308219	217764	0.311875	365853	0.3192
74.5	88513.8	0.300486	138901	0.307234	215982	0.311117	363360	0.3186
75.3	87543.2	0.298739	137024	0.30625	214226	0.310527	360867	0.318
76.4	86572.7	0.296991	135246	0.305184	212469	0.309938	355882	0.317
77.2	85602.1	0.295243	133468	0.304117	210700	0.309264	350896	0.3166
78.5	84631.6	0.293496	131690	0.303092	208938	0.308632	345910	0.3162
79.3	83661	0.291748	129912	0.302046	207175	0.308	340924	0.316

## Sheet: Figure 3
raw data for Fig. 3a								raw data for Fig. 3c																		raw data for Fig. 3d
		The values of adhesion strength (kPa)								The values of adhesion strength (kPa) after attaching at 25 °C					The values of adhesion strength (kPa) after attaching at 45 °C					The values of adhesion strength (kPa) after attaching at 70 °C								The values of adhesion strength (kPa) at 20 °C
Hydrogels	Temperature (°C)	Replicate1	Replicate2	Replicate3	Mean	SD		Hydrogels	Temperature (°C)	Replicate1	Replicate2	Replicate3	Mean	SD	Replicate1	Replicate2	Replicate3	Mean	SD	Replicate1	Replicate2	Replicate3	Mean	SD		Hydrogels	Attaching temperature (°C)	Replicate1	Replicate2	Replicate3	Mean	SD
R32-SiW	4	0	0	0	0	0		R32-SiW	4	199.8	198	243.2	213.667	25.5924	266.4	297.6	300.2	288.067	18.8089	349.8	369.2	400.5	373.167	25.5817		R32-SiW	20	0	0	0	0	0
	10	0	0	0	0	0			10	156.6	198.2	200.4	185.067	24.6774	235.7	200.6	274.3	236.867	36.8638	339.7	299.6	356.4	331.9	29.1923			25	98.2	74.4	111.1	94.5667	18.6178
	15	0	0	0	0	0			15	150.4	179.1	140.7	156.733	19.9681	220.2	188.3	164.4	190.967	27.9954	267.9	298.8	254.2	273.633	22.8461			45	152	134.9	101.3	129.4	25.7936
	20	0	0	0	0	0			20	98.7	74.5	111	94.7333	18.5705	152.4	135.1	100.8	129.433	26.2626	205.5	167.9	212.4	195.267	23.95			70	206.4	167.7	211.8	195.3	24.0543
	25	37.2	35.4	32.3	34.9667	2.47857			25	37.2	35.4	32.2	34.9333	2.53246	42.4	45.8	54.2	47.4667	6.07399	72.3	76.2	74.9	74.4667	1.98578		R32-5%-SiW	20	0	0	0	0	0
	30	40.1	45.8	46.2	44.0333	3.41223			30	­­­	­­­	­­­	­­­	­­­	40.3	45.9	50.6	45.6	5.15655	66.2	65.7	69.8	67.2333	2.23681			25	144.2	177.8	112	144.667	32.9025
	37	45.4	48.2	44.6	46.0667	1.89033			37	­­­	­­­	­­­	­­­	­­­	45.4	48.2	43.7	45.7667	2.2723	55.4	58.3	54.6	56.1	1.94679			45	223.2	251.5	167.3	214	42.8473
	45	40.3	43.7	44.9	42.9667	2.38607			45	­­­	­­­	­­­	­­­	­­­	42.7	35.8	41.1	39.8667	3.61156	50.2	44.3	45.4	46.6333	3.13741			70	240	320.3	287.4	282.567	40.3676
	50	37.3	36.2	33.3	35.6	2.0664			50	­­­	­­­	­­­	­­­	­­­	­­­	­­­	­­­	­­­	­­­	39.2	36	35.4	36.8667	2.04287		R32-15%-SiW	20	0	0	0	0	0
	55	28.1	25.1	23.4	25.5333	2.37978			55	­­­	­­­	­­­	­­­	­­­	­­­	­­­	­­­	­­­	­­­	27.5	24.5	29.8	27.2667	2.65769			25	0	0	0	0	0
	60	24.4	21.9	20.3	22.2	2.0664			60	­­­	­­­	­­­	­­­	­­­	­­­	­­­	­­­	­­­	­­­	24.3	22.1	27.2	24.5333	2.55799			45	294.1	320.2	259.6	291.3	30.3969
	65	24.3	22.2	18.8	21.7667	2.77549			65	­­­	­­­	­­­	­­­	­­­	­­­	­­­	­­­	­­­	­­­	23.6	22.2	20	21.9333	1.81475			70	402	389.4	333.1	374.833	36.6871
	70	22.2	22.5	20.3	21.6667	1.19304			70	­­­	­­­	­­­	­­­	­­­	­­­	­­­	­­­	­­­	­­­	22.3	22.5	18.7	21.1667	2.13854		R32-30%-SiW	20	0	0	0	0	0
	75	21.6	22.3	18.4	20.7667	2.07926		R32-5%-SiW	4	277.2	298.7	253.9	276.6	22.406	346.8	397.9	331.9	358.867	34.6151	455.5	421.2	488.6	455.1	33.7018			25	0	0	0	0	0
R32-5%-SiW	4	0	0	0	0	0			10	250.3	277.8	234.4	254.167	21.9568	327.3	363.4	287.8	326.167	37.8127	412.4	439.3	378.2	409.967	30.6226			45	0	0	0	0	0
	10	0	0	0	0	0			15	212.5	231.1	189.2	210.933	20.9939	271.5	298	235.4	268.3	31.4224	350.5	389.4	321	353.633	34.3075			70	461.4	422.1	503.2	462.233	40.5564
	15	0	0	0	0	0			20	144.4	178.2	112.5	145.033	32.8546	223.5	252.1	166.6	214.067	43.5236	239.8	320.2	287.3	282.433	40.4203
	20	0	0	0	0	0			25	29.8	34.3	32.1	32.0667	2.25019	65.4	68.8	61.9	65.3667	3.45012	97.1	88.8	105.6	97.1667	8.4002
	25	30.3	33.9	31.8	32	1.80831			30	­­­	­­­	­­­	­­­	­­­	63.8	59	65.2	62.6667	3.25167	92.4	97.2	88.4	92.6667	4.40606
	30	36.2	42.1	37.8	38.7	3.05123			37	­­­	­­­	­­­	­­­	­­­	46.2	50	47.7	47.9667	1.91398	72.4	77.7	65.6	71.9	6.06548
	37	46.1	49.7	48.2	48	1.80831			45	­­­	­­­	­­­	­­­	­­­	46.2	44.4	47.8	46.1333	1.70098	64.9	60.2	68.9	64.6667	4.35469
	45	45.3	44.1	48.8	46.0667	2.44199			50	­­­	­­­	­­­	­­­	­­­	­­­	­­­	­­­	­­­	­­­	62.2	58.1	64.5	61.6	3.24191
	50	40.2	38.4	45.3	41.3	3.57911			55	­­­	­­­	­­­	­­­	­­­	­­­	­­­	­­­	­­­	­­­	57.2	58.8	54.3	56.7667	2.28108
	55	32.3	34.9	29.2	32.1333	2.85365			60	­­­	­­­	­­­	­­­	­­­	­­­	­­­	­­­	­­­	­­­	46.4	48.2	42.8	45.8	2.74955
	60	26.7	29	24.4	26.7	2.3			65	­­­	­­­	­­­	­­­	­­­	­­­	­­­	­­­	­­­	­­­	37.8	41.2	37.4	38.8	2.08806
	65	25.2	22.2	26.1	24.5	2.04206			70	­­­	­­­	­­­	­­­	­­­	­­­	­­­	­­­	­­­	­­­	23.3	24.2	20.3	22.6	2.04206
	70	23.4	23.9	20.1	22.4667	2.06478		R32-15%-SiW	4	0	0	0	0	0	440	496.3	412.4	449.567	42.7603	556.1	600.4	521.6	559.367	39.5014
	75	20.3	25.2	21.3	22.2667	2.58908			10	0	0	0	0	0	436.8	475.2	382	431.333	46.8399	543.5	554	487.3	528.267	35.8645
R32-15%-SiW	4	0	0	0	0	0			15	0	0	0	0	0	398	355.5	409.9	387.8	28.5984	478.2	432.1	500.8	470.367	35.0135
	10	0	0	0	0	0			20	0	0	0	0	0	294.4	320	260.6	291.667	29.7942	402.5	389.3	333.2	375	36.7966
	15	0	0	0	0	0			25	0	0	0	0	0	181.8	201	155.3	179.367	22.947	269.2	212.2	298	259.8	43.6656
	20	0	0	0	0	0			30	­­­	­­­	­­­	­­­	­­­	65.9	75.7	70.4	70.6667	4.90544	109	111.5	81.4	100.633	16.7034
	25	0	0	0	0	0			37	­­­	­­­	­­­	­­­	­­­	55.8	50.2	62.5	56.1667	6.15819	89.7	77.2	92.6	86.5	8.18352
	30	0	0	0	0	0			45	­­­	­­­	­­­	­­­	­­­	37.6	34.2	38.8	36.8667	2.38607	78.5	80.2	70.5	76.4	5.17977
	37	0	0	0	0	0			50	­­­	­­­	­­­	­­­	­­­	­­­	­­­	­­­	­­­	­­­	62.7	70.8	57	63.5	6.9347
	45	37	34.1	41.5	37.5333	3.72872			55	­­­	­­­	­­­	­­­	­­­	­­­	­­­	­­­	­­­	­­­	54.6	60.3	48.2	54.3667	6.05337
	50	43.3	45.2	40.1	42.8667	2.57747			60	­­­	­­­	­­­	­­­	­­­	­­­	­­­	­­­	­­­	­­­	46.3	49.9	40.1	45.4333	4.95715
	55	44.2	47	42.3	44.5	2.36432			65	­­­	­­­	­­­	­­­	­­­	­­­	­­­	­­­	­­­	­­­	46.2	48.7	37.7	44.2	5.76628
	60	39.2	42	37.3	39.5	2.36432			70	­­­	­­­	­­­	­­­	­­­	­­­	­­­	­­­	­­­	­­­	28.7	27.2	31.4	29.1	2.12838
	65	34.3	30.1	35.2	33.2	2.72213		R32-30%-SiW	4	0	0	0	0	0	0	0	0	0	0	622.3	586.2	666.1	624.867	40.0118
	70	28.7	27.1	31.3	29.0333	2.11975			10	0	0	0	0	0	0	0	0	0	0	602	554.4	620.8	592.4	34.2251
	75	26.5	24.2	29.5	26.7333	2.65769			15	0	0	0	0	0	0	0	0	0	0	539.7	582.1	511.2	544.333	35.6764
R32-30%-SiW	4	0	0	0	0	0			20	0	0	0	0	0	0	0	0	0	0	461.2	422.4	502.5	462.033	40.0565
	10	0	0	0	0	0			25	0	0	0	0	0	0	0	0	0	0	362.3	384.2	331	359.167	26.7381
	15	0	0	0	0	0			30	­­­	­­­	­­­	­­­	­­­	0	0	0	0	0	130.3	154.4	112.2	132.3	21.171
	20	0	0	0	0	0			37	­­­	­­­	­­­	­­­	­­­	0	0	0	0	0	114.1	101.5	128.8	114.8	13.6634
	25	0	0	0	0	0			45	­­­	­­­	­­­	­­­	­­­	0	0	0	0	0	95.3	84.1	97.9	92.4333	7.33303
	30	0	0	0	0	0			50	­­­	­­­	­­­	­­­	­­­	­­­	­­­	­­­	­­­	­­­	92.3	94	82.1	89.4667	6.4361
	37	0	0	0	0	0			55	­­­	­­­	­­­	­­­	­­­	­­­	­­­	­­­	­­­	­­­	89.3	76.5	70.1	78.6333	9.77616
	45	0	0	0	0	0			60	­­­	­­­	­­­	­­­	­­­	­­­	­­­	­­­	­­­	­­­	62.2	63.6	55.2	60.3333	4.50037
	50	0	0	0	0	0			65	­­­	­­­	­­­	­­­	­­­	­­­	­­­	­­­	­­­	­­­	44.2	48.7	38.4	43.7667	5.16366
	55	34.2	37.3	40.5	37.3333	3.15013			70	­­­	­­­	­­­	­­­	­­­	­­­	­­­	­­­	­­­	­­­	37.2	40	34.3	37.1667	2.85015
	60	42.1	43.2	47	44.1	2.57099
	65	39.2	37.6	43.1	39.9667	2.82902
	70	37.2	40.3	34.3	37.2667	3.00056
	75	31.2	28	34.2	31.1333	3.10054

## Sheet: Figure 4
raw data for Fig. 4b
	The temperature (°C) values of the hydrogels					The Young′s modulus (Mpa) values of the hydrogels					The adhesion strength (kPa) values of the hydrogels
Time (s)	Replicate1	Replicate2	Replicate3	Mean	SD	Replicate1	Replicate2	Replicate3	Mean	SD	Replicate1	Replicate2	Replicate3	Mean	SD
0	20	20.2	20.1	20.1	0.1	6.8	6.42	7.28	6.83333	0.43097	0	0	0	0	0
30	30.1	30.9	30.5	30.5	0.4	0.92	0.96	0.88	0.92	0.04	36.7	35.8	38	36.8333	1.10604
60	37.2	37.5	37	37.2333	0.25166	0.72	0.79	0.8	0.77	0.04359	49.4	47.3	46.2	47.6333	1.62583
90	40.3	40.1	40.8	40.4	0.36056	0.69	0.63	0.7	0.67333	0.03786	50.5	48.8	51.2	50.1667	1.23423
120	42.6	42	42.8	42.4667	0.41633	0.6	0.6	0.64	0.61333	0.02309	52.1	49.1	53.4	51.5333	2.2053
150	44.4	43.8	43.5	43.9	0.45826	0.58	0.52	0.56	0.55333	0.03055	47.2	44.6	49.4	47.0667	2.40278
180	45.2	44	44.4	44.5333	0.61101	0.53	0.49	0.54	0.52	0.02646	41.6	43.2	45.1	43.3	1.75214
210	32.4	32.8	32	32.4	0.4	0.63	0.76	0.68	0.69	0.06557	38.2	39.4	37.2	38.2667	1.10151
240	25.4	25.3	25.9	25.5333	0.32146	1.01	1.08	1.16	1.08333	0.07506	32.1	31.8	30.3	31.4	0.96437
270	23.4	23.5	23.2	23.3667	0.15275	1.94	1.99	2.06	1.99667	0.06028	0	0	0	0	0
300	21.9	22	21.2	21.7	0.43589	6.61	6.48	6.9	6.66333	0.21502	0	0	0	0	0
330	20.8	20.9	20.4	20.7	0.26458	6.6	7.4	7	7	0.4	0	0	0	0	0
360	20.4	20.1	20	20.1667	0.20817	6.5	7.3	7.1	6.96667	0.41633	0	0	0	0	0
390	20.3	20	20	20.1	0.17321	6.7	7.5	7.42	7.20667	0.44061	0	0	0	0	0
420	20.2	20	20.1	20.1	0.1	7.1	6.7	7.3	7.03333	0.30551	0	0	0	0	0
450	20	20	20.2	20.0667	0.11547	7.2	6.8	7.33	7.11	0.27622	0	0	0	0	0
480	32.2	32.6	32	32.2667	0.30551	0.73	0.86	0.78	0.79	0.06557	40.3	38.2	41.2	39.9	1.53948
510	38.8	38	38.3	38.3667	0.40415	0.6	0.7	0.72	0.67333	0.06429	49.9	51.2	47.2	49.4333	2.04042
540	41.3	41	41.5	41.2667	0.25166	0.6	0.62	0.57	0.59667	0.02517	50.8	48.1	52.3	50.4	2.12838
570	43.6	43.7	43	43.4333	0.37859	0.55	0.49	0.51	0.51667	0.03055	49	47.9	52.6	49.8333	2.45832
600	44.7	45	45.6	45.1	0.45826	0.53	0.42	0.5	0.48333	0.05686	46.7	45.2	48	46.6333	1.40119
630	46.7	46	45.6	46.1	0.55678	0.55	0.44	0.42	0.47	0.07	43.3	42.1	45.2	43.5333	1.56312
660	30.5	30.2	30	30.2333	0.25166	0.67	0.71	0.7	0.69333	0.02082	38.6	36.9	39.7	38.4	1.41067
690	24.3	24.2	24.8	24.4333	0.32146	0.82	1.08	0.98	0.96	0.13115	29.5	31.5	30.6	30.5333	1.00167
720	22.1	22.5	22	22.2	0.26458	3.4	3.5	3.3	3.4	0.1	0	0	0	0	0
750	21	21.2	21.4	21.2	0.2	6.5	6.8	7.35	6.88333	0.43108	0	0	0	0	0
780	20.8	20.8	20.2	20.6	0.34641	6.8	7.5	7	7.1	0.36056	0	0	0	0	0
810	20.4	20.2	20.3	20.3	0.1	7.01	6.7	7.4	7.03667	0.35076	0	0	0	0	0
840	20.2	20.1	20	20.1	0.1	7.06	6.82	7.33	7.07	0.25515	0	0	0	0	0
870	20	20.1	20.2	20.1	0.1	7.1	6.68	7.3	7.02667	0.31644	0	0	0	0	0
900	20.1	20	20.2	20.1	0.1	7.2	6.9	7.4	7.16667	0.25166	0	0	0	0	0
930	33	33.2	32.5	32.9	0.36056	0.6	0.61	0.65	0.62	0.02646	43.1	41.7	44.9	43.2333	1.60416
960	37.5	37.6	37.2	37.4333	0.20817	0.55	0.52	0.5	0.52333	0.02517	48.2	47.7	51.2	49.0333	1.89297
990	40.3	40.7	40.5	40.5	0.2	0.48	0.42	0.48	0.46	0.03464	50.1	48	51.3	49.8	1.67033
1020	42.2	42.3	42.8	42.4333	0.32146	0.41	0.38	0.42	0.40333	0.02082	50.4	48.8	52.7	50.6333	1.96044
1050	44.2	43	43.8	43.6667	0.61101	0.38	0.39	0.36	0.37667	0.01528	49.3	47.6	50.2	49.0333	1.32035
1080	44.4	45.2	44	44.5333	0.61101	0.37	0.32	0.35	0.34667	0.02517	46	45.2	47.7	46.3	1.27671
1110	32.5	32.7	32.2	32.4667	0.25166	0.44	0.51	0.53	0.49333	0.04726	45.2	44.2	42.4	43.9333	1.41892
1140	27.8	27.5	27.4	27.5667	0.20817	0.68	0.74	0.6	0.67333	0.07024	39	40.2	37.8	39	1.2
1170	24.2	24.4	24.5	24.3667	0.15275	0.86	0.96	0.88	0.9	0.05292	32.1	31.5	33.4	32.3333	0.97125
1200	22.7	22.5	22	22.4	0.36056	4.1	4	4.2	4.1	0.1	0	0	0	0	0
1230	21.3	20.9	21	21.0667	0.20817	6.89	7.49	7	7.12667	0.31943	0	0	0	0	0
1260	20.6	20.4	20	20.3333	0.30551	6.99	7.52	7.06	7.19	0.28792	0	0	0	0	0
1290	20.2	20	20.3	20.1667	0.15275	6.8	7.4	7.1	7.1	0.3	0	0	0	0	0
1320	20.2	20	20.1	20.1	0.1	6.77	7.5	7.2	7.15667	0.36692	0	0	0	0	0
1350	20.1	20	20	20.0333	0.05774	6.8	7.48	7.22	7.16667	0.34312	0	0	0	0	0
1380	31.8	32	31.5	31.7667	0.25166	0.92	0.87	0.88	0.89	0.02646	35.5	37.8	36.8	36.7	1.15326
1410	36.9	36.7	37.1	36.9	0.2	0.803	0.7	0.72	0.741	0.05462	48.2	52.2	50.1	50.1667	2.00083
1440	39.9	39.3	40.2	39.8	0.45826	0.64	0.54	0.69	0.62333	0.07638	52.5	51.3	54.2	52.6667	1.45717
1470	41.9	41.5	41	41.4667	0.45092	0.53	0.47	0.58	0.52667	0.05508	52.3	50.6	54	52.3	1.7
1500	43	43.6	42.4	43	0.6	0.5	0.4	0.52	0.47333	0.06429	50.3	49.5	53.2	51	1.94679
1530	44.6	43.6	43.2	43.8	0.72111	0.46	0.35	0.49	0.43333	0.07371	46.7	48.7	44.2	46.5333	2.25462
1560	30.6	30.2	30.1	30.3	0.26458	0.72	0.67	0.54	0.64333	0.09292	38.2	39	36.6	37.9333	1.22202
1590	25	24.6	25.2	24.9333	0.30551	0.92	0.87	1.08	0.95667	0.1097	31.5	30.6	32.8	31.6333	1.10604
1620	22.7	22.6	22.1	22.4667	0.32146	4.4	4.5	4.3	4.4	0.1	0	0	0	0	0
1650	21.4	21.6	21	21.3333	0.30551	6.8	6.7	7.3	6.93333	0.32146	0	0	0	0	0
1680	20.6	20.9	20.7	20.7333	0.15275	7.6	7.3	6.8	7.23333	0.40415	0	0	0	0	0
1710	20.5	20.1	20.2	20.2667	0.20817	7.39	7.42	6.86	7.22333	0.31501	0	0	0	0	0
1740	20.4	20	20.3	20.2333	0.20817	7.2	7.3	6.78	7.09333	0.27592	0	0	0	0	0
1770	20.2	20	20.2	20.1333	0.11547	7.3	7.4	6.88	7.19333	0.27592	0	0	0	0	0
1800	20.1	20.1	20	20.0667	0.05774	6.79	7.31	7.11	7.07	0.2623	0	0	0	0	0
1830	32.7	33	32.5	32.7333	0.25166	0.86	0.8	0.79	0.81667	0.03786	41.4	40.7	43	41.7	1.17898
1860	39.4	39.2	39.8	39.4667	0.30551	0.76	0.65	0.72	0.71	0.05568	50.1	49.8	53.2	51.0333	1.88237
1890	42.4	43.1	42	42.5	0.55678	0.67	0.6	0.69	0.65333	0.04726	52.4	50.3	54	52.2333	1.85562
1920	44.4	44.6	43.6	44.2	0.52915	0.64	0.55	0.57	0.58667	0.04726	51.6	49.7	52.7	51.3333	1.51767
1950	45.2	44.6	45.9	45.2333	0.65064	0.57	0.5	0.59	0.55333	0.04726	48.4	51.1	49	49.5	1.41774
1980	45.6	46.7	45	45.7667	0.86217	0.554	0.49	0.5	0.51467	0.03443	46	48.2	49.2	47.8	1.63707
2010	32.1	32	32.6	32.2333	0.32146	0.6	0.65	0.62	0.62333	0.02517	44.1	41.2	38.9	41.4	2.60576
2040	27.1	27.8	27.4	27.4333	0.35119	0.76	0.8	0.8	0.78667	0.02309	35.9	36	33.2	35.0333	1.5885
2070	24.9	24.1	24.5	24.5	0.4	0.96	1.2	0.99	1.05	0.13077	29	28.6	30.7	29.4333	1.11505
2100	22.3	21.9	22.6	22.2667	0.35119	3.69	3.6	3.7	3.66333	0.05508	0	0	0	0	0
2130	21.2	21	21.9	21.3667	0.47258	7.5	7.3	6.9	7.23333	0.30551	0	0	0	0	0
2160	20.9	20.8	21	20.9	0.1	7.5	7.42	6.86	7.26	0.34871	0	0	0	0	0
2190	20.5	20.4	20.4	20.4333	0.05774	7.2	7.33	6.78	7.10333	0.28746	0	0	0	0	0
2220	20.2	20.2	20.1	20.1667	0.05774	7.1	7.44	6.92	7.15333	0.26407	0	0	0	0	0
2250	20.1	20.1	20	20.0667	0.05774	7.2	7.41	6.88	7.16333	0.2669	0	0	0	0	0

## Sheet: Figure 5
raw data for Fig. 5d
	The values of adhesive force (N)
Elongation strain (%)	Replicate1	Replicate2	Replicate3	Mean	SD
100	78.5	68	79.4	75.3	6.33798
200	75.4	70.1	67.2	70.9	4.15812
300	63.4	55.4	64.8	61.2	5.07149
400	63.2	51.4	56.9	57.1667	5.90452
500	43	38.8	33.3	38.3667	4.8645
600	23.2	26.2	19.7	23.0333	3.2532
700	14.9	22.7	16.2	17.9333	4.17892
800	6.7	9.8	12.4	9.63333	2.85365
900	6.4	4	3.1	4.5	1.70587
1000	2.5	0.2	3.6	2.1	1.73494

## Sheet: Supplementary Table 1
raw data for Extended Table. S1
	The values of Silicotungstic acid-to-R32 ratio					The values of water content (%)					The values of Ts (°C)					The values of Ti (°C)
Hydrogels	Replicate1	Replicate2	Replicate3	Mean	SD	Replicate1	Replicate2	Replicate3	Mean	SD	Replicate1	Replicate2	Replicate3	Mean	SD	Replicate1	Replicate2	Replicate3	Mean	SD
R32-SiW	6.3	6.3	6.5	6.4	0.1	24	21.7	22.5	22.7	1.2	20.1	20.5	20.6	20.4	0.3	23.5	23.5	24	23.7	0.2
R32-5%-SiW	5.9	6	6.1	6	0.1	22.9	20	21.7	21.5	1.5	21	21.2	21.4	21.2	0.2	23.5	24	24	23.8	0.2
R32-15%-SiW	5.5	5.5	5.3	5.4	0.1	22.4	19	20.5	20.6	1.7	22.2	23	22.3	22.5	0.4	43	43.5	44	43.5	0.4
R32-30%-SiW	4.7	5	5.1	4.9	0.2	20	18.7	18.6	19.1	0.8	26.6	26.4	27	26.7	0.3	52	53	53	52.7	0.5

## Sheet: Supplementary Figure 1
raw data for Fig. S1b
The values of R32 protein
Mass (m/z)	Intensity (%)
20000	1.9
20001	1
20001.9	0.3
20002.9	-0.1
20003.8	-0.5
20004.8	-0.5
20005.8	-0.3
20006.7	-0.1
20007.7	0.5
20008.6	1
20009.6	1.5
20010.6	1.4
20011.5	1.3
20012.5	1.1
20013.4	0.9
20014.4	0.9
20015.3	0.6
20016.3	0
20017.3	0.2
20018.2	0.4
20019.2	0.8
20020.1	1.1
20021.1	1.3
20022	1.1
20023	1.1
20024	0.9
20024.9	0.8
20025.9	0.5
20026.8	0.6
20027.8	0.4
20028.8	0.7
20029.7	0.7
20030.7	0.5
20031.6	0.2
20032.6	0.3
20033.5	0.1
20034.5	0.3
20035.5	0.4
20036.4	0.4
20037.4	0.2
20038.3	0.3
20039.3	0.2
20040.2	0.2
20041.2	1
20042.2	1.2
20043.1	1.2
20044.1	0.9
20045	0.5
20046	0.4
20047	0.9
20047.9	0.7
20048.9	0.9
20049.8	1
20050.8	0.9
20051.8	0.9
20052.7	0.7
20053.7	0.1
20054.6	0
20055.6	0.1
20056.5	0.4
20057.5	0.6
20058.5	0.8
20059.4	0.5
20060.4	0.1
20061.3	-0.2
20062.3	0.3
20063.3	0.8
20064.2	1.1
20065.2	1.1
20066.1	0.9
20067.1	0.9
20068	1.1
20069	1.2
20070	1
20070.9	0.5
20071.9	0.4
20072.8	0.6
20073.8	0.3
20074.8	0.2
20075.7	-0.1
20076.7	-0.4
20077.6	0.1
20078.6	0.4
20079.6	0.5
20080.5	0.1
20081.5	0
20082.4	0.3
20083.4	1
20084.3	1.2
20085.3	1.5
20086.3	0.9
20087.2	0.8
20088.2	0.7
20089.2	0.6
20090.1	0.7
20091.1	0.9
20092	0.4
20093	0.1
20094	-0.3
20094.9	0
20095.9	0.5
20096.8	1.1
20097.8	1.2
20098.7	0.8
20099.7	0.3
20100.7	-0.1
20101.6	-0.4
20102.6	0
20103.5	0
20104.5	0.1
20105.5	0.2
20106.4	0.1
20107.4	-0.2
20108.3	0
20109.3	0.1
20110.3	0.2
20111.2	0.6
20112.2	0.9
20113.1	0.7
20114.1	0.7
20115.1	0.8
20116	0.6
20117	0.6
20117.9	0.7
20118.9	0.8
20119.9	1
20120.8	0.8
20121.8	1.1
20122.7	1.1
20123.7	0.6
20124.7	0.4
20125.6	0.2
20126.6	-0.2
20127.5	0.2
20128.5	0.5
20129.5	0.4
20130.4	0.6
20131.4	0.3
20132.3	0.3
20133.3	0.9
20134.3	1.1
20135.2	1.3
20136.2	0.9
20137.2	0.4
20138.1	0.1
20139.1	0.7
20140	1.2
20141	1.4
20142	1.3
20142.9	1.5
20143.9	1.2
20144.8	1.2
20145.8	1.1
20146.8	0.8
20147.7	0.6
20148.7	0.5
20149.6	0.3
20150.6	0.1
20151.6	0.1
20152.5	0.2
20153.5	0.4
20154.4	1
20155.4	1.5
20156.4	1.1
20157.3	1.3
20158.3	0.7
20159.2	0.7
20160.2	1.1
20161.2	1
20162.1	0.8
20163.1	1
20164	0.8
20165	0.9
20166	1.2
20166.9	0.8
20167.9	0.5
20168.8	0.6
20169.8	0.8
20170.8	0.6
20171.7	1
20172.7	0.5
20173.7	0.1
20174.6	0.3
20175.6	0.3
20176.5	0.1
20177.5	0.4
20178.5	0
20179.4	0.1
20180.4	-0.1
20181.3	0
20182.3	-0.1
20183.3	0
20184.2	0.2
20185.2	0.4
20186.2	0.4
20187.1	0.7
20188.1	0.5
20189	0.4
20190	0.3
20191	0.1
20191.9	0.5
20192.9	0.3
20193.8	0.4
20194.8	0.5
20195.8	0.5
20196.7	0.7
20197.7	0.8
20198.7	0.6
20199.6	0.8
20200.6	0.6
20201.5	0.3
20202.5	0.4
20203.5	0
20204.4	0.7
20205.4	1.5
20206.3	1.6
20207.3	1.7
20208.3	1.6
20209.2	0.6
20210.2	0.6
20211.2	0.4
20212.1	0.3
20213.1	0.3
20214	0.4
20215	-0.1
20216	0.5
20216.9	1.1
20217.9	1.3
20218.9	1.3
20219.8	1.3
20220.8	0.8
20221.7	1.3
20222.7	1.7
20223.7	1.5
20224.6	1.1
20225.6	0.8
20226.6	0.2
20227.5	0
20228.5	0
20229.4	0.6
20230.4	0.7
20231.4	1.3
20232.3	1.4
20233.3	1.5
20234.3	1.1
20235.2	1.5
20236.2	1.7
20237.2	1.8
20238.1	1.4
20239.1	1
20240	0.1
20241	0.1
20242	0.1
20242.9	-0.3
20243.9	-0.3
20244.8	-0.3
20245.8	-0.3
20246.8	0.2
20247.7	0.5
20248.7	0.3
20249.7	0.6
20250.6	0.8
20251.6	0.7
20252.5	0.6
20253.5	0.5
20254.5	0
20255.4	-0.1
20256.4	-0.2
20257.4	0.3
20258.3	0.8
20259.3	1.3
20260.2	1.1
20261.2	0.6
20262.2	0.3
20263.2	0.4
20264.1	0.7
20265.1	0.9
20266	0.4
20267	0.2
20268	0
20268.9	0.1
20269.9	0.7
20270.8	0.8
20271.8	0.5
20272.8	0.6
20273.7	0.3
20274.7	0.5
20275.7	1.1
20276.6	0.8
20277.6	0.7
20278.6	0.5
20279.5	0.1
20280.5	0.1
20281.5	0.5
20282.4	0.5
20283.4	0.8
20284.3	1
20285.3	0.8
20286.3	0.5
20287.2	0
20288.2	0
20289.2	-0.1
20290.1	0.4
20291.1	0.7
20292	0.6
20293	0.7
20294	1
20294.9	0.9
20295.9	0.5
20296.9	0.4
20297.8	0.3
20298.8	0.9
20299.8	1.7
20300.7	1.7
20301.7	1.3
20302.7	0.5
20303.6	0
20304.6	-0.5
20305.5	-0.4
20306.5	-0.4
20307.5	-0.1
20308.4	0
20309.4	0.1
20310.4	0.5
20311.3	0.7
20312.3	0.8
20313.3	0.9
20314.2	0.6
20315.2	0.3
20316.2	0.6
20317.1	0.6
20318.1	0.1
20319	0
20320	0.1
20321	0.1
20321.9	0.2
20322.9	0.5
20323.9	0.4
20324.8	0.2
20325.8	0.1
20326.8	-0.3
20327.7	0.3
20328.7	1.2
20329.7	1.7
20330.6	1.4
20331.6	1.1
20332.5	0.4
20333.5	0.4
20334.5	0.2
20335.4	-0.4
20336.4	-0.7
20337.4	-0.2
20338.3	0.2
20339.3	0.7
20340.3	0.7
20341.2	-0.1
20342.2	0.5
20343.2	0.7
20344.1	0.5
20345.1	0.8
20346.1	0.5
20347	0
20348	0.5
20349	0.4
20349.9	-0.1
20350.9	0
20351.8	-0.2
20352.8	0.2
20353.8	0.6
20354.7	0.5
20355.7	0.3
20356.7	0.1
20357.6	0.3
20358.6	0.7
20359.6	1
20360.5	0.9
20361.5	0.4
20362.5	0
20363.4	-0.2
20364.4	-0.4
20365.4	0.2
20366.3	0.4
20367.3	1
20368.3	1.2
20369.2	1.1
20370.2	0.7
20371.2	0.2
20372.1	-0.4
20373.1	0.3
20374	0.6
20375	1.2
20376	1
20377	0.5
20377.9	0.5
20378.9	0.7
20379.8	0.6
20380.8	0.5
20381.8	0
20382.7	-0.5
20383.7	-0.4
20384.7	0
20385.6	0
20386.6	0.5
20387.6	0.5
20388.5	0.5
20389.5	0.8
20390.5	1.3
20391.4	1.3
20392.4	1.4
20393.4	1
20394.3	0.6
20395.3	0.3
20396.3	0.2
20397.2	0
20398.2	-0.2
20399.2	-0.2
20400.1	0.1
20401.1	0.4
20402.1	0.8
20403	0.8
20404	1.2
20405	1.3
20405.9	1.3
20406.9	1.3
20407.9	0.6
20408.8	0.3
20409.8	0.3
20410.8	0.6
20411.7	0.5
20412.7	0.7
20413.7	1
20414.6	1.8
20415.6	1.8
20416.6	2
20417.5	1.8
20418.5	1.2
20419.5	1.2
20420.4	1.4
20421.4	0.8
20422.4	0.7
20423.3	0.8
20424.3	0.6
20425.3	0.6
20426.2	0.9
20427.2	0.5
20428.2	0.2
20429.1	0.4
20430.1	0.4
20431.1	0.5
20432	1.1
20433	1.1
20434	1.4
20434.9	1.6
20435.9	1
20436.9	0.3
20437.8	-0.1
20438.8	-0.3
20439.8	0.5
20440.7	1.1
20441.7	1.6
20442.7	1.5
20443.6	1.2
20444.6	0.5
20445.6	0.2
20446.5	0
20447.5	0.2
20448.5	0.2
20449.4	0
20450.4	0.1
20451.4	0.5
20452.3	0.6
20453.3	0.4
20454.3	0.8
20455.2	0.9
20456.2	1.3
20457.2	1.7
20458.2	1.2
20459.1	0.7
20460.1	0.5
20461	0.5
20462	0.3
20463	0.3
20464	0.3
20464.9	0.9
20465.9	0.7
20466.8	1.1
20467.8	1.1
20468.8	0.9
20469.8	1.4
20470.7	1.7
20471.7	1.8
20472.7	1.7
20473.6	1.3
20474.6	0.6
20475.6	0.2
20476.5	-0.3
20477.5	-0.2
20478.5	0.3
20479.4	0.6
20480.4	1.3
20481.4	1.9
20482.3	2
20483.3	1.6
20484.3	1.5
20485.2	1
20486.2	0.9
20487.2	0.9
20488.2	0.6
20489.1	0.2
20490.1	0.5
20491	0.9
20492	1.5
20493	1.9
20494	1.8
20494.9	1.2
20495.9	0.9
20496.9	0.6
20497.8	0.5
20498.8	0.6
20499.8	0.3
20500.7	0.3
20501.7	0.6
20502.7	0.8
20503.6	0.9
20504.6	1.2
20505.6	1
20506.5	0.9
20507.5	0.6
20508.5	0.9
20509.5	1.3
20510.4	1.6
20511.4	1.4
20512.4	1.1
20513.3	0.7
20514.3	0.9
20515.3	1.1
20516.2	1.1
20517.2	1
20518.2	0.8
20519.1	1
20520.1	1.2
20521.1	1
20522	1.1
20523	0.8
20524	0.1
20525	0.7
20525.9	0.8
20526.9	1.1
20527.9	1.6
20528.8	1.5
20529.8	1.5
20530.8	1.7
20531.7	1.4
20532.7	1.3
20533.7	1
20534.7	0.8
20535.6	0.7
20536.6	0.3
20537.5	0.1
20538.5	-0.3
20539.5	0
20540.5	0.6
20541.4	1.1
20542.4	1.6
20543.4	1.4
20544.3	1
20545.3	0.7
20546.3	1
20547.2	1.3
20548.2	1.4
20549.2	1.3
20550.2	1.3
20551.1	0.8
20552.1	0.4
20553.1	-0.1
20554	-0.2
20555	0.2
20556	1
20556.9	1.3
20557.9	1.1
20558.9	0.6
20559.8	0.2
20560.8	0
20561.8	0.5
20562.8	0.5
20563.7	0.4
20564.7	0.4
20565.7	0.2
20566.6	0.2
20567.6	0.4
20568.6	-0.1
20569.5	-0.2
20570.5	-0.3
20571.5	-0.1
20572.5	0.1
20573.4	0.4
20574.4	0.3
20575.4	0.4
20576.3	0.2
20577.3	-0.1
20578.3	0.1
20579.2	0
20580.2	0.5
20581.2	0.3
20582.2	0
20583.1	0
20584.1	0.1
20585.1	0
20586	0.5
20587	0.4
20588	0
20589	0.5
20589.9	0.3
20590.9	0.3
20591.9	0.6
20592.8	0.4
20593.8	0.4
20594.8	0.8
20595.7	1
20596.7	1.3
20597.7	1.3
20598.7	0.8
20599.6	0.6
20600.6	0
20601.6	-0.3
20602.5	-0.2
20603.5	-0.5
20604.5	-0.2
20605.5	0.5
20606.4	1.1
20607.4	1.5
20608.4	1.4
20609.3	0.9
20610.3	0.6
20611.3	0.2
20612.2	0.1
20613.2	0
20614.2	0.4
20615.2	0.8
20616.1	1.1
20617.1	0.7
20618.1	0.4
20619	-0.2
20620	-0.3
20621	-0.2
20622	0
20622.9	0.2
20623.9	0.4
20624.9	0.9
20625.8	0.7
20626.8	0.5
20627.8	0.3
20628.8	0.1
20629.7	0.2
20630.7	0.6
20631.7	0.5
20632.6	0.6
20633.6	0.7
20634.6	0.9
20635.5	1.2
20636.5	0.9
20637.5	0.9
20638.5	0.7
20639.4	1.2
20640.4	1.7
20641.4	2.3
20642.3	1.9
20643.3	1.2
20644.3	0.1
20645.3	-0.2
20646.2	0.3
20647.2	1
20648.2	1.4
20649.2	1.1
20650.1	0.9
20651.1	0.1
20652.1	0
20653	-0.3
20654	-0.4
20655	-0.3
20656	0.2
20656.9	0.2
20657.9	0.3
20658.9	0.3
20659.8	0.7
20660.8	0.6
20661.8	1
20662.8	0.7
20663.7	0.4
20664.7	0.4
20665.7	0.9
20666.7	1
20667.6	1.4
20668.6	1.1
20669.6	1
20670.5	0.8
20671.5	0.9
20672.5	0.9
20673.5	1
20674.4	0.8
20675.4	1
20676.4	0.7
20677.3	0.3
20678.3	0.1
20679.3	0.1
20680.3	0.1
20681.2	0.3
20682.2	0.4
20683.2	0.6
20684.2	0.7
20685.1	1
20686.1	0.5
20687.1	0.7
20688	1.2
20689	1.6
20690	1.6
20691	1.4
20691.9	0.4
20692.9	-0.1
20693.9	-0.1
20694.8	0.1
20695.8	0.3
20696.8	0.8
20697.8	1
20698.7	1
20699.7	1.4
20700.7	1.2
20701.7	0.6
20702.6	0.6
20703.6	0.4
20704.6	0.6
20705.5	1.4
20706.5	1.2
20707.5	0.8
20708.5	0.5
20709.4	0.3
20710.4	0.5
20711.4	0.9
20712.4	0.9
20713.3	0.7
20714.3	0.5
20715.3	0.2
20716.2	-0.1
20717.2	0
20718.2	0.2
20719.2	0.3
20720.1	0.3
20721.1	0.7
20722.1	0.7
20723.1	0.9
20724	0.9
20725	0.8
20726	0.6
20727	0.9
20727.9	1
20728.9	0.8
20729.9	0.6
20730.8	0.4
20731.8	0.4
20732.8	0.6
20733.8	0.7
20734.7	0.8
20735.7	1.2
20736.7	1.2
20737.7	1.4
20738.6	1.5
20739.6	1.1
20740.6	1.1
20741.6	1.5
20742.5	1.2
20743.5	1.1
20744.5	0.9
20745.5	0.5
20746.4	0.4
20747.4	0.6
20748.4	0.6
20749.3	0.9
20750.3	0.7
20751.3	0.8
20752.3	1.1
20753.2	1.1
20754.2	1
20755.2	1.2
20756.2	1
20757.1	1.2
20758.1	1.5
20759.1	1.6
20760.1	1.6
20761	1.7
20762	1.5
20763	1.3
20764	1
20764.9	1
20765.9	1.2
20766.9	0.9
20767.9	0.9
20768.8	0.6
20769.8	0.4
20770.8	0.8
20771.8	1.3
20772.7	1.4
20773.7	1.2
20774.7	0.4
20775.7	-0.1
20776.6	-0.1
20777.6	-0.4
20778.6	-0.1
20779.5	0.2
20780.5	0.1
20781.5	0.3
20782.5	0.3
20783.5	0.1
20784.4	0.5
20785.4	0.7
20786.4	0.7
20787.3	1.2
20788.3	1.1
20789.3	1.1
20790.3	1.1
20791.2	1
20792.2	0.7
20793.2	1
20794.2	0.8
20795.2	0.9
20796.1	1.1
20797.1	0.9
20798.1	0.8
20799	0.3
20800	-0.1
20801	-0.1
20802	0.2
20802.9	0.5
20803.9	0.7
20804.9	0.1
20805.9	0.4
20806.8	0.3
20807.8	0.5
20808.8	0.6
20809.8	0.3
20810.7	0
20811.7	0.6
20812.7	1
20813.7	1.5
20814.7	1.7
20815.6	1.8
20816.6	2
20817.6	1.5
20818.5	1
20819.5	0.6
20820.5	0.1
20821.5	0.2
20822.5	0.5
20823.4	0.8
20824.4	1.1
20825.4	1.4
20826.3	1.1
20827.3	0.7
20828.3	0.5
20829.3	0.9
20830.2	1.2
20831.2	1.7
20832.2	1.6
20833.2	1.1
20834.2	0.9
20835.1	1
20836.1	1
20837.1	1.2
20838.1	1
20839	0.8
20840	1
20841	0.9
20842	0.7
20842.9	0.3
20843.9	0.1
20844.9	0.1
20845.9	0.2
20846.8	0.4
20847.8	0.7
20848.8	1.1
20849.8	1.2
20850.7	1.6
20851.7	1.6
20852.7	1.5
20853.7	1.7
20854.7	1.9
20855.6	1.5
20856.6	1.9
20857.6	1.5
20858.6	0.8
20859.5	0.6
20860.5	0.3
20861.5	0
20862.5	0.6
20863.4	0.7
20864.4	1.3
20865.4	1.6
20866.4	1.3
20867.3	0.9
20868.3	0.5
20869.3	0.1
20870.3	0.2
20871.2	0
20872.2	-0.1
20873.2	0.2
20874.2	0.6
20875.2	1.1
20876.1	0.9
20877.1	0.5
20878.1	0.1
20879.1	0.4
20880	0.6
20881	1
20882	1
20883	1
20883.9	0.6
20884.9	0.5
20885.9	0.3
20886.9	-0.2
20887.8	-0.3
20888.8	-0.2
20889.8	-0.1
20890.8	0.1
20891.8	0.2
20892.7	0.5
20893.7	1
20894.7	1.3
20895.7	1.2
20896.7	0.9
20897.6	0.6
20898.6	0.8
20899.6	0.5
20900.5	0.8
20901.5	0.6
20902.5	0.2
20903.5	0
20904.5	-0.3
20905.4	-0.1
20906.4	0.4
20907.4	0.9
20908.4	1.2
20909.3	1.4
20910.3	1.5
20911.3	1.4
20912.3	0.7
20913.3	1
20914.2	0.8
20915.2	0.6
20916.2	1
20917.2	0.9
20918.2	0.9
20919.1	1.5
20920.1	1.6
20921.1	1
20922.1	1.1
20923	0.4
20924	0.2
20925	-0.1
20926	-0.1
20926.9	0.2
20927.9	0.7
20928.9	0.8
20929.9	1.4
20930.8	1
20931.8	0.5
20932.8	0.4
20933.8	0.3
20934.8	0.2
20935.7	0.8
20936.7	1.3
20937.7	0.9
20938.7	0.6
20939.7	0.3
20940.6	0.2
20941.6	0.6
20942.6	0.9
20943.6	0.6
20944.5	0.4
20945.5	0.6
20946.5	1.3
20947.5	1.7
20948.5	1.7
20949.4	1.4
20950.4	0.9
20951.4	0.8
20952.4	0.1
20953.3	0
20954.3	-0.1
20955.3	-0.2
20956.3	-0.5
20957.3	0.1
20958.2	0.1
20959.2	0.8
20960.2	0.8
20961.2	1
20962.2	1
20963.1	1.1
20964.1	1.3
20965.1	1.2
20966.1	0.9
20967	0.7
20968	0.8
20969	0.4
20970	0.3
20971	0.5
20971.9	1
20972.9	0.7
20973.9	0.6
20974.9	0.8
20975.9	0.6
20976.8	1.1
20977.8	1.1
20978.8	0.6
20979.8	0
20980.8	0.2
20981.7	0.3
20982.7	0.7
20983.7	0.5
20984.7	0.3
20985.6	-0.1
20986.6	-0.1
20987.6	-0.1
20988.6	-0.1
20989.6	-0.1
20990.5	-0.2
20991.5	-0.4
20992.5	-0.2
20993.5	-0.6
20994.5	-0.2
20995.4	0.2
20996.4	0.3
20997.4	0.1
20998.4	-0.1
20999.3	-0.5
21000.3	-0.3
21001.3	0.2
21002.3	0.8
21003.3	1
21004.2	1.4
21005.2	1.4
21006.2	0.8
21007.2	0.6
21008.2	0.7
21009.2	0.2
21010.1	0.4
21011.1	0.3
21012.1	-0.4
21013.1	0.2
21014	1.3
21015	1.9
21016	2.1
21017	1.6
21018	1
21018.9	0.9
21019.9	1.1
21020.9	1.2
21021.9	1
21022.9	0.2
21023.8	0.2
21024.8	0.2
21025.8	0.5
21026.8	0.8
21027.8	1.1
21028.7	1.2
21029.7	0.8
21030.7	0.7
21031.7	-0.1
21032.7	-0.2
21033.6	-0.7
21034.6	-0.2
21035.6	-0.2
21036.6	0.5
21037.6	0.6
21038.5	0.7
21039.5	0.6
21040.5	0.8
21041.5	0.4
21042.5	0.6
21043.4	-0.1
21044.4	-0.5
21045.4	-0.3
21046.4	0.3
21047.4	0.6
21048.3	0.8
21049.3	0.4
21050.3	0.2
21051.3	0.6
21052.3	1.4
21053.2	1.7
21054.2	1.6
21055.2	1.1
21056.2	0.4
21057.2	0.2
21058.2	0.1
21059.1	0.1
21060.1	0.5
21061.1	0.8
21062.1	0.7
21063	0.6
21064	0.3
21065	0.6
21066	0.8
21067	1.2
21068	0.8
21068.9	0.7
21069.9	0.4
21070.9	0.3
21071.9	0.2
21072.9	0.4
21073.8	0.3
21074.8	0.3
21075.8	-0.2
21076.8	-0.3
21077.8	0
21078.7	0.1
21079.7	0.3
21080.7	0.3
21081.7	-0.1
21082.7	0.4
21083.7	0.8
21084.6	0.8
21085.6	0.9
21086.6	1.1
21087.6	0.6
21088.5	0.5
21089.5	0.3
21090.5	0.4
21091.5	0.3
21092.5	0.4
21093.5	0.4
21094.4	0.4
21095.4	0.6
21096.4	0.9
21097.4	0.6
21098.4	0.8
21099.3	1.1
21100.3	0.8
21101.3	0.9
21102.3	0.7
21103.3	0.4
21104.3	0.4
21105.2	0.6
21106.2	0.6
21107.2	0.8
21108.2	0.8
21109.2	0.8
21110.2	0.9
21111.1	0.9
21112.1	0.8
21113.1	0.5
21114.1	0.3
21115.1	0.5
21116	1
21117	1.2
21118	1
21119	1.3
21120	1.4
21121	1.6
21121.9	1.3
21122.9	1.1
21123.9	0.2
21124.9	-0.1
21125.8	-0.2
21126.8	0.1
21127.8	0.2
21128.8	0.8
21129.8	0.8
21130.8	0.9
21131.8	1.4
21132.7	1.7
21133.7	1.8
21134.7	1.7
21135.7	1.4
21136.7	0.9
21137.6	0.8
21138.6	0.3
21139.6	0
21140.6	0.1
21141.6	1
21142.5	1.6
21143.5	2.2
21144.5	1.8
21145.5	1.3
21146.5	0.8
21147.5	0.9
21148.5	0.5
21149.4	0.4
21150.4	0.3
21151.4	0.6
21152.4	0.6
21153.4	1
21154.3	0.9
21155.3	1.2
21156.3	1.2
21157.3	0.8
21158.3	0.2
21159.3	0.4
21160.2	0.6
21161.2	1
21162.2	0.9
21163.2	0.2
21164.2	0.2
21165.2	0.4
21166.1	0
21167.1	0
21168.1	0.2
21169.1	0.3
21170.1	0.5
21171	0.4
21172	0.1
21173	0.1
21174	0.6
21175	1.1
21176	1.3
21177	1.1
21177.9	1.2
21178.9	0.8
21179.9	0.6
21180.9	0.5
21181.9	0.4
21182.8	0.5
21183.8	0.8
21184.8	0.7
21185.8	0.9
21186.8	0.6
21187.8	0.4
21188.8	0.3
21189.7	0.2
21190.7	0.2
21191.7	0.2
21192.7	0.3
21193.7	0.9
21194.7	1.5
21195.6	1.4
21196.6	1
21197.6	0.4
21198.6	0.3
21199.6	0.6
21200.5	1.2
21201.5	1.3
21202.5	1.1
21203.5	0.7
21204.5	0.4
21205.5	0.5
21206.5	0.4
21207.4	0.3
21208.4	-0.1
21209.4	-0.7
21210.4	-0.1
21211.4	0.3
21212.3	0.9
21213.3	0.9
21214.3	0.2
21215.3	0
21216.3	0.5
21217.3	0.8
21218.3	1
21219.2	1.1
21220.2	1
21221.2	1
21222.2	1
21223.2	1.2
21224.2	0.7
21225.2	0.8
21226.1	1
21227.1	1
21228.1	0.8
21229.1	0.7
21230.1	0.3
21231	0
21232	-0.1
21233	-0.1
21234	0.1
21235	0.5
21236	1.1
21237	1.8
21237.9	1.5
21238.9	0.9
21239.9	0.4
21240.9	0
21241.9	-0.2
21242.9	0.3
21243.8	0.3
21244.8	0.4
21245.8	0.8
21246.8	0.8
21247.8	1.1
21248.8	0.9
21249.8	0.4
21250.7	-0.2
21251.7	-0.3
21252.7	-0.6
21253.7	0.2
21254.7	0.4
21255.7	0.4
21256.7	0.3
21257.6	0.1
21258.6	0.2
21259.6	0.8
21260.6	0.7
21261.6	0.9
21262.6	1.1
21263.5	0.7
21264.5	0.8
21265.5	0.8
21266.5	0.5
21267.5	0.7
21268.5	0.7
21269.5	0.2
21270.4	0.2
21271.4	0
21272.4	0.1
21273.4	0.5
21274.4	0.5
21275.4	0.7
21276.3	0.6
21277.3	0.6
21278.3	0.7
21279.3	0.6
21280.3	0.2
21281.3	-0.1
21282.3	-0.3
21283.2	0.3
21284.2	0.5
21285.2	0.5
21286.2	0.5
21287.2	0.1
21288.2	0
21289.2	0.1
21290.2	0.2
21291.1	0.4
21292.1	0.8
21293.1	0.7
21294.1	0.6
21295.1	0.2
21296.1	0.4
21297	0.5
21298	0.6
21299	0.1
21300	-0.2
21301	-0.3
21302	0.2
21303	0.7
21303.9	1
21304.9	1.1
21305.9	1.3
21306.9	0.6
21307.9	0.3
21308.9	0.4
21309.9	0.3
21310.8	0.8
21311.8	0.9
21312.8	-0.1
21313.8	-0.1
21314.8	0.7
21315.8	1
21316.8	1.6
21317.8	1.2
21318.7	0.6
21319.7	0.7
21320.7	1
21321.7	0.7
21322.7	0.5
21323.7	-0.1
21324.7	-0.3
21325.6	0.4
21326.6	1
21327.6	1.2
21328.6	1.5
21329.6	1.5
21330.6	1.3
21331.6	1.5
21332.5	1.7
21333.5	2
21334.5	2.3
21335.5	1.9
21336.5	1.3
21337.5	0.7
21338.5	0.3
21339.5	0.3
21340.4	0.2
21341.4	0.2
21342.4	0.1
21343.4	0.3
21344.4	0.4
21345.4	0.5
21346.3	0.3
21347.3	0.6
21348.3	0.4
21349.3	0.9
21350.3	0.7
21351.3	0.6
21352.3	0.7
21353.3	0.6
21354.2	0.4
21355.2	0.7
21356.2	0.4
21357.2	0.4
21358.2	0.9
21359.2	0.7
21360.2	0.4
21361.2	0.6
21362.2	0.3
21363.1	0.2
21364.1	0.1
21365.1	0.2
21366.1	0.4
21367.1	0.9
21368.1	1.1
21369.1	0.9
21370	0.5
21371	0
21372	-0.4
21373	-0.3
21374	0.3
21375	0.7
21376	0.7
21377	0.4
21377.9	0.4
21378.9	0.3
21379.9	0.6
21380.9	0.7
21381.9	0.4
21382.9	0.8
21383.9	1
21384.8	1.5
21385.8	1.8
21386.8	1.3
21387.8	0.8
21388.8	0.5
21389.8	0.5
21390.8	0.6
21391.8	0.7
21392.8	0.6
21393.7	0.6
21394.7	0.9
21395.7	1
21396.7	1
21397.7	0.6
21398.7	0.6
21399.7	0.3
21400.7	0.4
21401.7	0.5
21402.6	0.7
21403.6	0.9
21404.6	1.1
21405.6	1.4
21406.6	1.3
21407.6	1
21408.6	0.9
21409.5	1
21410.5	0.3
21411.5	0.1
21412.5	0.1
21413.5	-0.2
21414.5	0.2
21415.5	0.4
21416.5	0.8
21417.5	1.1
21418.4	1.2
21419.4	1.3
21420.4	1.4
21421.4	1.1
21422.4	1.6
21423.4	1.4
21424.4	0.8
21425.4	1
21426.3	1
21427.3	0.6
21428.3	1
21429.3	0.6
21430.3	0.8
21431.3	1.5
21432.3	1.6
21433.3	1
21434.3	0.4
21435.2	-0.4
21436.2	-0.4
21437.2	0
21438.2	-0.1
21439.2	-0.1
21440.2	0
21441.2	0.3
21442.2	1
21443.2	0.9
21444.2	0.9
21445.1	0.9
21446.1	0.9
21447.1	0.9
21448.1	1.1
21449.1	0.3
21450.1	0.2
21451.1	0.2
21452.1	0.2
21453	0.2
21454	0.7
21455	0.8
21456	1.4
21457	2.1
21458	1.8
21459	0.9
21460	0.1
21461	-0.1
21462	-0.4
21462.9	0.3
21463.9	0.2
21464.9	0.4
21465.9	0.3
21466.9	0.4
21467.9	0
21468.9	0.5
21469.9	0.7
21470.8	1.5
21471.8	1.6
21472.8	1.5
21473.8	1.3
21474.8	0.9
21475.8	0.6
21476.8	0.6
21477.8	0.6
21478.8	0.8
21479.8	0.9
21480.8	0.7
21481.7	0.5
21482.7	0.4
21483.7	0.2
21484.7	0.2
21485.7	0.1
21486.7	0.3
21487.7	0.6
21488.7	0.8
21489.7	1.2
21490.7	1.1
21491.6	1.2
21492.6	1.5
21493.6	1.4
21494.6	0.9
21495.6	0.7
21496.6	0.6
21497.6	0.4
21498.6	0.2
21499.5	0.1
21500.5	-0.2
21501.5	-0.1
21502.5	0.4
21503.5	0.3
21504.5	0.1
21505.5	0
21506.5	-0.2
21507.5	0.3
21508.5	0.8
21509.5	1.1
21510.4	1.2
21511.4	1.2
21512.4	1.1
21513.4	1.1
21514.4	1.2
21515.4	1.2
21516.4	0.6
21517.4	0.8
21518.4	0.6
21519.4	0.6
21520.3	1.1
21521.3	1.6
21522.3	1
21523.3	0.8
21524.3	0.2
21525.3	0
21526.3	0.2
21527.3	0.4
21528.3	0.6
21529.3	0.8
21530.2	0.8
21531.2	0.9
21532.2	0.8
21533.2	0.4
21534.2	0.5
21535.2	0.5
21536.2	0.6
21537.2	0.9
21538.2	1.2
21539.2	1.4
21540.2	1.5
21541.2	1.3
21542.1	0.9
21543.1	0.9
21544.1	0.7
21545.1	0.6
21546.1	0.9
21547.1	1
21548.1	0.7
21549.1	0.4
21550.1	0.5
21551.1	0.4
21552	0.8
21553	0.7
21554	1
21555	0.5
21556	0.5
21557	0.5
21558	0.4
21559	0.4
21560	0.3
21561	0.3
21562	0.5
21563	1
21564	1.3
21564.9	1.6
21565.9	0.7
21566.9	0.5
21567.9	-0.3
21568.9	-0.6
21569.9	-0.1
21570.9	0.4
21571.9	0.5
21572.9	0.5
21573.9	-0.1
21574.9	-0.5
21575.8	0.1
21576.8	0.6
21577.8	0.7
21578.8	0.9
21579.8	0.7
21580.8	0.9
21581.8	0.8
21582.8	1.1
21583.8	0.7
21584.8	0.9
21585.8	0.5
21586.8	0.6
21587.8	0.5
21588.7	0.7
21589.7	0.7
21590.7	0.5
21591.7	0.1
21592.7	0.3
21593.7	0.7
21594.7	0.5
21595.7	0.5
21596.7	0.1
21597.7	-0.1
21598.7	0.3
21599.7	0.4
21600.7	0.3
21601.6	0.9
21602.6	1.3
21603.6	1.2
21604.6	1.5
21605.6	0.8
21606.6	0.3
21607.6	-0.3
21608.6	-0.6
21609.6	-0.6
21610.6	-0.1
21611.6	0.3
21612.5	0.7
21613.5	0.7
21614.5	0.5
21615.5	0.9
21616.5	1
21617.5	1.3
21618.5	1.3
21619.5	0.9
21620.5	0.4
21621.5	-0.1
21622.5	-0.6
21623.5	-0.6
21624.5	-0.5
21625.5	0
21626.5	0.6
21627.4	1.1
21628.4	1.3
21629.4	1.4
21630.4	1.3
21631.4	1.2
21632.4	1.1
21633.4	1.2
21634.4	1.2
21635.4	1.1
21636.4	1
21637.4	0.8
21638.4	0.7
21639.4	0.9
21640.3	1
21641.3	0.7
21642.3	0.4
21643.3	-0.1
21644.3	0.2
21645.3	0.3
21646.3	0.3
21647.3	0.3
21648.3	0.2
21649.3	-0.2
21650.3	0.6
21651.3	1.4
21652.3	2
21653.3	2.7
21654.2	2.5
21655.2	2
21656.2	1.2
21657.2	1.1
21658.2	0.8
21659.2	0.9
21660.2	0.7
21661.2	0.7
21662.2	0.2
21663.2	0.2
21664.2	-0.2
21665.2	-0.2
21666.2	0
21667.2	0.4
21668.2	0.6
21669.2	0.5
21670.2	0.3
21671.1	0.7
21672.1	0.8
21673.1	0.8
21674.1	0.6
21675.1	1
21676.1	1.4
21677.1	1.9
21678.1	1.4
21679.1	0.5
21680.1	0.2
21681.1	1.1
21682.1	1.3
21683.1	1.4
21684.1	1
21685.1	0.6
21686	0.4
21687	0.9
21688	1
21689	1.5
21690	1.6
21691	1.6
21692	1
21693	0.7
21694	0.6
21695	0.9
21696	0.9
21697	0.6
21698	0.6
21699	0.6
21700	1
21701	1.3
21702	1.7
21703	1.7
21703.9	1.9
21704.9	1.6
21705.9	0.9
21706.9	0.4
21707.9	0
21708.9	-0.2
21709.9	0.2
21710.9	0.5
21711.9	0.9
21712.9	1.1
21713.9	0.9
21714.9	0.4
21715.9	0.9
21716.9	0.7
21717.9	0.6
21718.9	0.5
21719.9	0.5
21720.8	0.5
21721.8	1
21722.8	1.3
21723.8	1
21724.8	1.1
21725.8	1.2
21726.8	1.1
21727.8	1
21728.8	1
21729.8	0.7
21730.8	0.8
21731.8	0.6
21732.8	0.4
21733.8	0.7
21734.8	0.8
21735.8	1
21736.8	1.2
21737.8	0.8
21738.8	0.6
21739.8	0.6
21740.8	0.2
21741.7	0
21742.7	0
21743.7	0
21744.7	0.2
21745.7	0.3
21746.7	-0.1
21747.7	-0.2
21748.7	-0.3
21749.7	-0.3
21750.7	0
21751.7	0.5
21752.7	0.6
21753.7	0.7
21754.7	0.4
21755.7	0.6
21756.7	1.2
21757.7	2
21758.7	2.3
21759.7	2.2
21760.7	1.6
21761.7	1.3
21762.7	1
21763.6	0.5
21764.6	0.2
21765.6	0.2
21766.6	0.5
21767.6	0.9
21768.6	0.9
21769.6	0.5
21770.6	0.2
21771.6	0.4
21772.6	0.8
21773.6	1.1
21774.6	0.7
21775.6	0.4
21776.6	-0.3
21777.6	-0.1
21778.6	0.5
21779.6	1
21780.6	1.3
21781.6	1.4
21782.6	1.5
21783.6	1.6
21784.6	1.5
21785.5	1.4
21786.5	1.5
21787.5	1
21788.5	1
21789.5	0.7
21790.5	0
21791.5	0.1
21792.5	0.2
21793.5	0.4
21794.5	0.4
21795.5	0.6
21796.5	0.5
21797.5	0.7
21798.5	0.7
21799.5	0.5
21800.5	0.5
21801.5	0.9
21802.5	0.9
21803.5	1.3
21804.5	1.6
21805.5	1.4
21806.5	1.9
21807.5	2
21808.5	1.8
21809.5	1.7
21810.5	1.3
21811.5	0.8
21812.5	0.8
21813.5	0.9
21814.5	0.6
21815.4	0.2
21816.4	0.1
21817.4	-0.1
21818.4	0
21819.4	1.2
21820.4	2
21821.4	2.7
21822.4	3.5
21823.4	3.2
21824.4	2.5
21825.4	2.4
21826.4	1.7
21827.4	1.1
21828.4	1.1
21829.4	1.1
21830.4	1.1
21831.4	1.1
21832.4	0.7
21833.4	0.8
21834.4	0.6
21835.4	0.8
21836.4	1
21837.4	1.1
21838.4	1.1
21839.4	1.2
21840.4	1
21841.4	1.5
21842.4	2
21843.4	2.2
21844.4	1.5
21845.4	1.5
21846.3	1.8
21847.3	2.5
21848.3	2.7
21849.3	2.2
21850.3	1.5
21851.3	1.1
21852.3	1
21853.3	1.1
21854.3	1.2
21855.3	1.5
21856.3	2.4
21857.3	2.7
21858.3	2.9
21859.3	2.8
21860.3	2.2
21861.3	1.7
21862.3	1.4
21863.3	0.9
21864.3	1
21865.3	1.3
21866.3	1.3
21867.3	1.5
21868.3	1.7
21869.3	1.2
21870.3	1.2
21871.3	1.6
21872.3	1.7
21873.3	2.2
21874.3	2.5
21875.3	2.5
21876.3	2.6
21877.3	2.2
21878.3	1.8
21879.3	1.5
21880.3	1
21881.3	1.6
21882.3	2.2
21883.3	2.1
21884.3	2.2
21885.3	2.3
21886.3	2.1
21887.3	2.4
21888.3	2.1
21889.3	2.2
21890.3	2.3
21891.3	2.2
21892.2	1.9
21893.2	1.6
21894.2	1.1
21895.2	1.6
21896.2	1.5
21897.2	1.7
21898.2	1.7
21899.2	1.5
21900.2	1.6
21901.2	1.4
21902.2	0.7
21903.2	0.9
21904.2	0.8
21905.2	0.9
21906.2	1.2
21907.2	1.5
21908.2	2
21909.2	2.8
21910.2	3.3
21911.2	3.6
21912.2	3.7
21913.2	3.8
21914.2	3.2
21915.2	3.2
21916.2	3.2
21917.2	3.1
21918.2	2.8
21919.2	3
21920.2	2.9
21921.2	3.1
21922.2	2.7
21923.2	2.2
21924.2	1.3
21925.2	1.5
21926.2	1.9
21927.2	1.3
21928.2	0.6
21929.2	0.4
21930.2	0.1
21931.2	1
21932.2	1.7
21933.2	1.5
21934.2	0.7
21935.2	0.2
21936.2	-0.2
21937.2	-0.1
21938.2	0.9
21939.2	1.7
21940.2	2.1
21941.2	2.6
21942.2	2.5
21943.2	1.9
21944.2	1.6
21945.2	1.2
21946.2	1.3
21947.2	2
21948.2	2.4
21949.2	2.4
21950.2	2.4
21951.2	2
21952.2	1.9
21953.2	2.3
[truncated: 61,713 more rows]

## Sheet: Supplementary Figure 2
raw data for Fig. S2a
The values of R32 protein		The values of SiW		The values of R32-SiW		The values of R32-5%-SiW		The values of R32-15%-SiW		The values of R32-30%-SiW
Wavenumber (cm-1)	Intensity (a.u.)	Wavenumber (cm-1)	Intensity (a.u.)	Wavenumber (cm-1)	Intensity (a.u.)	Wavenumber (cm-1)	Intensity (a.u.)	Wavenumber (cm-1)	Intensity (a.u.)	Wavenumber (cm-1)	Intensity (a.u.)
399.193	0.647796	399.153	1.06068	397.48	1.96798	397.36	2.49372	397.201	3.03112	397.281	3.72568
401.121	0.641832	401.081	1.06556	401.339	1.96312	401.218	2.49245	401.058	3.06287	401.138	3.76312
404.978	0.640772	404.938	1.07743	405.198	1.94941	405.076	2.49979	404.914	3.09225	404.995	3.76623
408.835	0.649724	408.794	1.09318	409.057	1.94926	408.934	2.51308	408.77	3.12806	408.852	3.7437
412.692	0.629554	412.651	1.08604	412.916	1.95095	412.792	2.51893	412.627	3.15927	412.709	3.7381
416.549	0.629822	416.507	1.08567	416.775	1.95074	416.65	2.52132	416.483	3.16186	416.566	3.73981
420.406	0.626768	420.364	1.08877	420.634	1.94051	420.508	2.52109	420.339	3.14309	420.423	3.73357
424.263	0.627316	424.22	1.09229	424.493	1.94346	424.365	2.50863	424.196	3.13842	424.281	3.72464
428.12	0.626948	428.077	1.09379	428.352	1.93514	428.223	2.49409	428.052	3.13984	428.138	3.72061
431.977	0.62742	431.933	1.09508	432.211	1.93427	432.081	2.48648	431.908	3.13464	431.995	3.71925
435.834	0.623428	435.79	1.09395	436.07	1.94468	435.939	2.48516	435.765	3.1272	435.852	3.71735
439.69	0.622612	439.646	1.09286	439.929	1.94518	439.797	2.48533	439.621	3.12384	439.709	3.71744
443.547	0.621424	443.503	1.09359	443.788	1.93622	443.655	2.48355	443.477	3.12271	443.566	3.71883
447.404	0.618876	447.36	1.09106	447.647	1.93283	447.513	2.47815	447.334	3.12113	447.423	3.71733
451.261	0.613774	451.216	1.08873	451.506	1.92617	451.371	2.47341	451.19	3.1212	451.28	3.71252
455.118	0.61192	455.073	1.0882	455.365	1.92247	455.228	2.47131	455.046	3.12236	455.137	3.70709
458.975	0.609056	458.929	1.08668	459.224	1.92186	459.086	2.46988	458.903	3.12111	458.994	3.70144
462.832	0.604884	462.786	1.08378	463.083	1.92058	462.944	2.46308	462.759	3.1171	462.852	3.70074
466.689	0.605124	466.642	1.08288	466.942	1.91474	466.802	2.45664	466.615	3.11258	466.709	3.70111
470.546	0.601798	470.499	1.08091	470.801	1.90007	470.66	2.45073	470.472	3.10786	470.566	3.69813
474.403	0.598342	474.355	1.07524	474.66	1.89318	474.518	2.44715	474.328	3.10729	474.423	3.69397
478.26	0.59434	478.212	1.0711	478.519	1.90427	478.376	2.44445	478.184	3.10759	478.28	3.68729
482.117	0.59392	482.068	1.07134	482.378	1.90364	482.233	2.4436	482.041	3.10511	482.137	3.6813
485.974	0.588878	485.925	1.07179	486.237	1.90634	486.091	2.44109	485.897	3.10164	485.994	3.67864
489.831	0.587032	489.782	1.07129	490.096	1.90401	489.949	2.43655	489.753	3.09607	489.851	3.67902
493.688	0.584538	493.638	1.06888	493.955	1.90364	493.807	2.43178	493.61	3.09108	493.708	3.67584
497.544	0.58295	497.495	1.0672	497.814	1.89702	497.665	2.42595	497.466	3.08887	497.565	3.67021
501.401	0.580594	501.351	1.06359	501.673	1.89895	501.523	2.42025	501.322	3.08919	501.423	3.66515
505.258	0.578136	505.208	1.05805	505.532	1.89906	505.381	2.41711	505.179	3.08654	505.28	3.66363
509.115	0.574918	509.064	1.0539	509.391	1.90239	509.239	2.41684	509.035	3.08184	509.137	3.65763
512.972	0.572398	512.921	1.04797	513.25	1.89528	513.096	2.41707	512.891	3.07762	512.994	3.65573
516.829	0.57189	516.777	1.044	517.109	1.87846	516.954	2.41423	516.748	3.07636	516.851	3.65245
520.686	0.56908	520.634	1.03997	520.968	1.8811	520.812	2.40806	520.604	3.07136	520.708	3.64581
524.543	0.56755	524.491	1.03649	524.827	1.88175	524.67	2.40127	524.46	3.06978	524.565	3.64102
528.4	0.56568	528.347	1.03215	528.686	1.88175	528.528	2.3963	528.317	3.06704	528.422	3.63528
532.257	0.563038	532.204	1.0254	532.545	1.87777	532.386	2.39263	532.173	3.06151	532.279	3.63368
536.114	0.559954	536.06	1.01742	536.404	1.86868	536.244	2.38986	536.029	3.05752	536.136	3.63282
539.971	0.556238	539.917	1.01071	540.263	1.86637	540.101	2.3877	539.886	3.05273	539.994	3.6327
543.828	0.555988	543.773	1.01603	544.123	1.86451	543.959	2.38469	543.742	3.0514	543.851	3.62845
547.685	0.555842	547.63	1.02867	547.981	1.85987	547.817	2.38286	547.598	3.05068	547.708	3.62457
551.542	0.55559	551.486	1.03494	551.841	1.86032	551.675	2.3816	551.454	3.05058	551.565	3.62495
555.398	0.555192	555.343	1.0381	555.7	1.8637	555.533	2.38142	555.311	3.04704	555.422	3.62513
559.255	0.554982	559.199	1.04688	559.559	1.85925	559.391	2.38277	559.167	3.04381	559.279	3.62142
563.112	0.557484	563.056	1.06025	563.418	1.85926	563.249	2.3844	563.023	3.04412	563.136	3.62028
566.969	0.557632	566.913	1.06851	567.277	1.85734	567.107	2.38354	566.88	3.04427	566.993	3.62101
570.826	0.558874	570.769	1.0727	571.136	1.86356	570.964	2.3812	570.736	3.04118	570.85	3.6189
574.683	0.554658	574.626	1.07442	574.995	1.85997	574.822	2.38005	574.592	3.04023	574.707	3.61789
578.54	0.558656	578.482	1.07711	578.854	1.85953	578.68	2.3802	578.449	3.04085	578.564	3.61286
582.397	0.558174	582.339	1.07942	582.713	1.85682	582.538	2.38147	582.305	3.03909	582.422	3.61126
586.254	0.560998	586.195	1.08022	586.572	1.85202	586.396	2.3815	586.161	3.03824	586.279	3.6103
590.111	0.559618	590.052	1.08083	590.431	1.84431	590.254	2.37882	590.018	3.03405	590.136	3.60865
593.968	0.562758	593.908	1.08198	594.29	1.8431	594.112	2.37548	593.874	3.03272	593.993	3.60669
597.825	0.561044	597.765	1.08205	598.149	1.84907	597.969	2.37182	597.73	3.03192	597.85	3.60725
601.682	0.561466	601.621	1.08191	602.008	1.847	601.827	2.36791	601.587	3.03055	601.707	3.60487
605.539	0.561838	605.478	1.08243	605.867	1.84551	605.685	2.36407	605.443	3.02891	605.564	3.60287
609.395	0.561832	609.335	1.0824	609.726	1.84178	609.543	2.36207	609.299	3.02937	609.421	3.60002
613.252	0.562676	613.191	1.08188	613.585	1.83906	613.401	2.36174	613.156	3.02739	613.278	3.59576
617.109	0.566912	617.048	1.08354	617.444	1.83089	617.259	2.36279	617.012	3.02572	617.135	3.59179
620.966	0.564572	620.904	1.08182	621.303	1.82629	621.117	2.36226	620.868	3.02335	620.992	3.59199
624.823	0.565594	624.761	1.08191	625.162	1.83241	624.975	2.36029	624.725	3.0198	624.85	3.58873
628.68	0.567328	628.617	1.08137	629.021	1.83881	628.832	2.35696	628.581	3.01649	628.707	3.5868
632.537	0.568098	632.474	1.08069	632.88	1.83458	632.69	2.35421	632.437	3.01666	632.564	3.58798
636.394	0.569428	636.33	1.08053	636.739	1.83319	636.548	2.35249	636.294	3.01394	636.421	3.58419
640.251	0.571986	640.187	1.08067	640.598	1.8384	640.406	2.35119	640.15	3.01233	640.278	3.5801
644.108	0.57401	644.043	1.0803	644.457	1.82412	644.264	2.34721	644.006	3.01331	644.135	3.57658
647.965	0.57676	647.9	1.08085	648.316	1.81516	648.122	2.34312	647.863	3.01016	647.992	3.57426
651.822	0.577196	651.757	1.08049	652.175	1.81636	651.98	2.34178	651.719	3.00675	651.849	3.57631
655.679	0.576716	655.613	1.07992	656.034	1.82105	655.838	2.34281	655.575	3.00382	655.706	3.57608
659.536	0.57508	659.47	1.07904	659.893	1.81854	659.695	2.34578	659.432	3.00188	659.563	3.57373
663.393	0.57246	663.326	1.07732	663.752	1.80858	663.553	2.34904	663.288	3.00359	663.42	3.57226
667.25	0.585528	667.183	1.0806	667.611	1.80721	667.411	2.34907	667.144	3.0034	667.278	3.57275
671.106	0.582128	671.039	1.07769	671.47	1.80483	671.269	2.34772	671.001	3.00144	671.135	3.57372
674.963	0.58136	674.896	1.07616	675.329	1.7948	675.127	2.32705	674.857	2.99504	674.992	3.57819
678.82	0.583894	678.752	1.07523	679.188	1.79617	678.985	2.32727	678.713	2.99736	678.849	3.57783
682.677	0.584872	682.609	1.07385	683.047	1.79743	682.843	2.32709	682.57	2.99889	682.706	3.57699
686.534	0.585446	686.466	1.07184	686.906	1.7991	686.7	2.32636	686.426	3.00026	686.563	3.57609
690.391	0.585476	690.322	1.06947	690.765	1.80046	690.558	2.32524	690.282	3.00155	690.42	3.57477
694.248	0.58524	694.179	1.06639	694.624	1.80186	694.416	2.32408	694.138	3.00272	694.277	3.57336
698.105	0.58524	698.035	1.06311	698.483	1.80265	698.274	2.32226	697.995	3.00331	698.134	3.57173
701.962	0.585728	701.892	1.0595	702.342	1.80362	702.132	2.32056	701.851	3.00381	701.991	3.57005
705.819	0.586654	705.748	1.05526	706.202	1.80429	705.99	2.31861	705.707	3.0038	705.849	3.56781
709.676	0.587974	709.605	1.05091	710.061	1.80476	709.848	2.31631	709.564	3.00374	709.706	3.56519
713.533	0.589872	713.461	1.04594	713.92	1.80439	713.706	2.31296	713.42	3.00321	713.563	3.56198
717.39	0.592364	717.318	1.04094	717.779	1.80337	717.563	2.30896	717.276	3.00194	717.42	3.55817
721.247	0.595464	721.174	1.03441	721.638	1.80054	721.421	2.30364	721.133	2.99935	721.277	3.5535
725.104	0.595732	725.031	1.02593	725.497	1.79667	725.279	2.29741	724.989	2.99632	725.134	3.54848
728.96	0.59789	728.888	1.01621	729.356	1.79142	729.137	2.29017	728.845	2.99233	728.991	3.54221
732.817	0.599396	732.744	1.00494	733.215	1.78499	732.995	2.282	732.702	2.98721	732.848	3.53487
736.674	0.600586	736.601	0.991958	737.074	1.77666	736.853	2.27228	736.558	2.98075	736.705	3.52634
740.531	0.601348	740.457	0.977804	740.933	1.76713	740.711	2.26157	740.414	2.97332	740.562	3.51673
744.388	0.601994	744.314	0.961328	744.792	1.75589	744.568	2.24964	744.271	2.96466	744.42	3.50577
748.245	0.603048	748.17	0.942832	748.651	1.74353	748.426	2.2371	748.127	2.95534	748.277	3.49401
752.102	0.604014	752.027	0.922352	752.51	1.72999	752.284	2.2241	751.983	2.94506	752.134	3.48122
755.959	0.605116	755.883	0.89963	756.369	1.71525	756.142	2.21048	755.84	2.93413	755.991	3.46774
759.816	0.60619	759.74	0.87514	760.228	1.69778	760	2.19533	759.696	2.92137	759.848	3.4532
763.673	0.607706	763.597	0.849386	764.087	1.67687	763.858	2.17868	763.552	2.90628	763.705	3.43753
767.53	0.608694	767.453	0.823164	767.946	1.65125	767.716	2.15953	767.409	2.88784	767.562	3.42061
771.387	0.610256	771.31	0.798102	771.805	1.62132	771.574	2.13817	771.265	2.86597	771.419	3.40338
775.244	0.611952	775.166	0.775944	775.664	1.58681	775.431	2.11561	775.121	2.8405	775.276	3.38591
779.101	0.613686	779.023	0.758492	779.523	1.54884	779.289	2.09437	778.978	2.81263	779.133	3.36903
782.957	0.615912	782.879	0.747058	783.382	1.50882	783.147	2.07618	782.834	2.78323	782.99	3.35333
786.814	0.618034	786.736	0.743852	787.241	1.46965	787.005	2.06253	786.69	2.75454	786.848	3.33978
790.671	0.620822	790.592	0.746258	791.1	1.43433	790.863	2.05399	790.547	2.72898	790.705	3.32918
794.528	0.622956	794.449	0.75393	794.959	1.4076	794.721	2.05196	794.403	2.70969	794.562	3.32301
798.385	0.625338	798.305	0.766592	798.818	1.3923	798.579	2.05648	798.259	2.69854	798.419	3.32185
802.242	0.627116	802.162	0.783074	802.677	1.39185	802.436	2.06777	802.116	2.69748	802.276	3.32721
806.099	0.630256	806.018	0.802264	806.536	1.40805	806.294	2.08602	805.972	2.7074	806.133	3.34004
809.956	0.633694	809.875	0.823476	810.395	1.445	810.152	2.11451	809.828	2.73114	809.99	3.36203
813.813	0.637458	813.732	0.846084	814.254	1.50469	814.01	2.15627	813.685	2.77046	813.847	3.39361
817.67	0.640434	817.588	0.870908	818.113	1.58471	817.868	2.2144	817.541	2.82542	817.704	3.43463
821.527	0.64247	821.445	0.89748	821.972	1.67294	821.726	2.28542	821.397	2.88937	821.562	3.48089
825.384	0.644246	825.301	0.927532	825.831	1.75454	825.584	2.35911	825.254	2.952	825.419	3.52627
829.241	0.646066	829.158	0.962326	829.69	1.81923	829.442	2.42279	829.11	3.00425	829.276	3.56525
833.098	0.64907	833.014	0.9993	833.549	1.86753	833.299	2.47067	832.966	3.04445	833.133	3.59616
836.955	0.65258	836.871	1.03313	837.408	1.9021	837.157	2.50256	836.823	3.07384	836.99	3.61878
840.812	0.657582	840.727	1.05941	841.267	1.92632	841.015	2.52153	840.679	3.09455	840.847	3.63423
844.668	0.661506	844.584	1.07754	845.126	1.94166	844.873	2.52961	844.535	3.10781	844.704	3.64314
848.525	0.664608	848.441	1.08958	848.985	1.95044	848.731	2.53022	848.391	3.11558	848.561	3.64705
852.382	0.666472	852.297	1.09678	852.845	1.95481	852.589	2.52641	852.248	3.11951	852.418	3.64753
856.239	0.669082	856.154	1.10043	856.704	1.95628	856.447	2.51937	856.104	3.12083	856.275	3.64562
860.096	0.670916	860.01	1.10048	860.562	1.95251	860.304	2.50723	859.96	3.11802	860.132	3.64061
863.953	0.671616	863.867	1.09669	864.422	1.94167	864.162	2.48802	863.817	3.11	863.99	3.63164
867.81	0.671578	867.723	1.08849	868.281	1.92189	868.02	2.45965	867.673	3.09542	867.847	3.61779
871.667	0.67018	871.58	1.07485	872.14	1.89321	871.878	2.42211	871.529	3.07385	871.704	3.5993
875.524	0.669698	875.436	1.05939	875.999	1.85524	875.736	2.37713	875.386	3.0455	875.561	3.57728
879.381	0.67018	879.293	1.04944	879.858	1.81497	879.594	2.33344	879.242	3.01518	879.418	3.55648
883.238	0.67241	883.149	1.04953	883.717	1.78759	883.452	2.30613	883.098	2.9935	883.275	3.54362
887.095	0.67376	887.006	1.05314	887.576	1.78588	887.31	2.30585	886.955	2.99061	887.132	3.54276
890.952	0.674182	890.863	1.05441	891.435	1.79893	891.167	2.31978	890.811	2.99935	890.989	3.54751
894.808	0.673938	894.719	1.0579	895.294	1.80695	895.025	2.32818	894.667	3.0049	894.846	3.54918
898.665	0.673784	898.576	1.05819	899.153	1.79711	898.883	2.31868	898.524	2.99805	898.703	3.5404
902.522	0.672498	902.432	1.03774	903.012	1.75576	902.741	2.27776	902.38	2.96805	902.561	3.51258
906.379	0.670012	906.289	0.999788	906.871	1.68167	906.599	2.21031	906.236	2.91278	906.418	3.46643
910.236	0.667334	910.145	0.952898	910.73	1.58715	910.457	2.13907	910.093	2.84126	910.275	3.41172
914.093	0.664452	914.002	0.897626	914.589	1.49178	914.315	2.08674	913.949	2.76951	914.132	3.36107
917.95	0.661118	917.858	0.831684	918.448	1.42606	918.172	2.06685	917.805	2.72033	917.989	3.32906
921.807	0.658036	921.715	0.767354	922.307	1.40697	922.03	2.07469	921.662	2.70443	921.846	3.32123
925.664	0.657786	925.571	0.734754	926.166	1.43534	925.888	2.10403	925.518	2.72076	925.703	3.33587
929.521	0.660022	929.428	0.748382	930.025	1.5148	929.746	2.16102	929.374	2.77181	929.56	3.37248
933.378	0.662834	933.285	0.783	933.884	1.64599	933.604	2.26106	933.231	2.86153	933.417	3.43139
937.235	0.665704	937.141	0.821786	937.743	1.79109	937.462	2.39321	937.087	2.96935	937.274	3.5009
941.092	0.66876	940.998	0.86256	941.602	1.89871	941.32	2.50663	940.943	3.0562	941.131	3.56006
944.949	0.671922	944.854	0.90778	945.461	1.95348	945.178	2.564	944.8	3.10303	944.989	3.59759
948.806	0.675236	948.711	0.955784	949.32	1.96982	949.035	2.57255	948.656	3.11819	948.846	3.61718
952.663	0.67822	952.567	1.00146	953.179	1.95607	952.893	2.54399	952.512	3.10924	952.703	3.62146
956.519	0.67939	956.424	1.03627	957.038	1.90864	956.751	2.47569	956.369	3.07433	956.56	3.6067
960.376	0.6788	960.28	1.05183	960.897	1.82734	960.609	2.37453	960.225	3.01291	960.417	3.57034
964.233	0.677044	964.137	1.04582	964.756	1.73734	964.467	2.27862	964.081	2.94362	964.274	3.52437
968.09	0.67464	967.993	1.0259	968.615	1.67663	968.325	2.22613	967.938	2.89552	968.131	3.48915
971.947	0.671686	971.85	0.996506	972.474	1.66782	972.183	2.22561	971.794	2.88551	971.988	3.47676
975.804	0.66956	975.707	0.945948	976.333	1.70702	976.04	2.26643	975.65	2.91102	975.845	3.48674
979.661	0.668412	979.563	0.909228	980.192	1.77623	979.898	2.33778	979.507	2.9596	979.702	3.51463
983.518	0.669384	983.42	0.926596	984.051	1.85477	983.756	2.42668	983.363	3.01618	983.559	3.55346
987.375	0.670476	987.276	0.962198	987.91	1.92354	987.614	2.51266	987.219	3.06687	987.417	3.59418
991.232	0.672388	991.133	1.01755	991.769	1.96516	991.472	2.56881	991.075	3.09861	991.274	3.62738
995.089	0.67276	994.989	1.06625	995.628	1.98482	995.33	2.59651	994.932	3.1145	995.131	3.65029
998.946	0.672302	998.846	1.09005	999.487	1.99397	999.188	2.61068	998.788	3.12335	998.988	3.66435
1002.8	0.671122	1002.7	1.11227	1003.35	1.9821	1003.05	2.59355	1002.64	3.11647	1002.85	3.66509
1006.66	0.668926	1006.56	1.12082	1007.21	1.94028	1006.9	2.53336	1006.5	3.08546	1006.7	3.64705
1010.52	0.663594	1010.42	1.10916	1011.06	1.89032	1010.76	2.46491	1010.36	3.04547	1010.56	3.61987
1014.37	0.656172	1014.27	1.08902	1014.92	1.86408	1014.62	2.43292	1014.21	3.02142	1014.42	3.60264
1018.23	0.648596	1018.13	1.08066	1018.78	1.87033	1018.48	2.44612	1018.07	3.02237	1018.27	3.6054
1022.09	0.641138	1021.98	1.09156	1022.64	1.88826	1022.33	2.47566	1021.93	3.03413	1022.13	3.61917
1025.94	0.636702	1025.84	1.10767	1026.5	1.90127	1026.19	2.49776	1025.78	3.04366	1025.99	3.63195
1029.8	0.635612	1029.7	1.11879	1030.36	1.90887	1030.05	2.51106	1029.64	3.04927	1029.85	3.64013
1033.66	0.63881	1033.55	1.12557	1034.22	1.91534	1033.91	2.52121	1033.5	3.05364	1033.7	3.64579
1037.52	0.640702	1037.41	1.12998	1038.08	1.91824	1037.77	2.52647	1037.35	3.05519	1037.56	3.64879
1041.37	0.638772	1041.27	1.13341	1041.94	1.91696	1041.62	2.52564	1041.21	3.05344	1041.42	3.64961
1045.23	0.635068	1045.12	1.13584	1045.8	1.91362	1045.48	2.52205	1045.06	3.05023	1045.27	3.64932
1049.09	0.63274	1048.98	1.13799	1049.65	1.91235	1049.34	2.51998	1048.92	3.04838	1049.13	3.64927
1052.94	0.63169	1052.84	1.13966	1053.51	1.91244	1053.2	2.52014	1052.78	3.04786	1052.99	3.64927
1056.8	0.630536	1056.69	1.14138	1057.37	1.91343	1057.06	2.52253	1056.63	3.04827	1056.84	3.64996
1060.66	0.628852	1060.55	1.14273	1061.23	1.91345	1060.91	2.52478	1060.49	3.04809	1060.7	3.65056
1064.51	0.62687	1064.41	1.14402	1065.09	1.9129	1064.77	2.52644	1064.35	3.04786	1064.56	3.65097
1068.37	0.626568	1068.26	1.14537	1068.95	1.91055	1068.63	2.52725	1068.2	3.04713	1068.42	3.65086
1072.23	0.626806	1072.12	1.14639	1072.81	1.90714	1072.49	2.52872	1072.06	3.04651	1072.27	3.65078
1076.08	0.627682	1075.98	1.14714	1076.67	1.90665	1076.35	2.53033	1075.91	3.04816	1076.13	3.65073
1079.94	0.629342	1079.83	1.14767	1080.53	1.91396	1080.2	2.53309	1079.77	3.05429	1079.99	3.6514
1083.8	0.632098	1083.69	1.14832	1084.39	1.92116	1084.06	2.5361	1083.63	3.06038	1083.84	3.65182
1087.65	0.635068	1087.55	1.14868	1088.24	1.92613	1087.92	2.53918	1087.48	3.06498	1087.7	3.65251
1091.51	0.63733	1091.4	1.14924	1092.1	1.92927	1091.78	2.54069	1091.34	3.06801	1091.56	3.65277
1095.37	0.638576	1095.26	1.14945	1095.96	1.93226	1095.63	2.54143	1095.2	3.07074	1095.41	3.65278
1099.23	0.639282	1099.12	1.1499	1099.82	1.93451	1099.49	2.54148	1099.05	3.07338	1099.27	3.65256
1103.08	0.640242	1102.97	1.15007	1103.68	1.93794	1103.35	2.54251	1102.91	3.07675	1103.13	3.65302
1106.94	0.641414	1106.83	1.15046	1107.54	1.94273	1107.21	2.54372	1106.77	3.07895	1106.99	3.65352
1110.8	0.64292	1110.69	1.15087	1111.4	1.94907	1111.07	2.54545	1110.62	3.07698	1110.84	3.65425
1114.65	0.643752	1114.54	1.15142	1115.26	1.95072	1114.92	2.54566	1114.48	3.07416	1114.7	3.65438
1118.51	0.644226	1118.4	1.15195	1119.12	1.94951	1118.78	2.54427	1118.33	3.07717	1118.56	3.65427
1122.37	0.644422	1122.26	1.15248	1122.98	1.94655	1122.64	2.54085	1122.19	3.08071	1122.41	3.65342
1126.22	0.644288	1126.11	1.15327	1126.84	1.93951	1126.5	2.53681	1126.05	3.08331	1126.27	3.65252
1130.08	0.643824	1129.97	1.15391	1130.69	1.92992	1130.36	2.53133	1129.9	3.08416	1130.13	3.65128
1133.94	0.643844	1133.82	1.15457	1134.55	1.92218	1134.21	2.52565	1133.76	3.08333	1133.99	3.65006
1137.8	0.64378	1137.68	1.15499	1138.41	1.91078	1138.07	2.52005	1137.62	3.0786	1137.84	3.64844
1141.65	0.644016	1141.54	1.15547	1142.27	1.90033	1141.93	2.51524	1141.47	3.07318	1141.7	3.64682
1145.51	0.644362	1145.39	1.1557	1146.13	1.9011	1145.79	2.50988	1145.33	3.07167	1145.56	3.64497
1149.37	0.644534	1149.25	1.15607	1149.99	1.90495	1149.64	2.50414	1149.19	3.07079	1149.41	3.64333
1153.22	0.644332	1153.11	1.15622	1153.85	1.90172	1153.5	2.49685	1153.04	3.06628	1153.27	3.64105
1157.08	0.643608	1156.96	1.15642	1157.71	1.89632	1157.36	2.48829	1156.9	3.06066	1157.13	3.63824
1160.94	0.64271	1160.82	1.15651	1161.57	1.88943	1161.22	2.47856	1160.75	3.05531	1160.99	3.63468
1164.79	0.64144	1164.68	1.15663	1165.43	1.88139	1165.08	2.46823	1164.61	3.05141	1164.84	3.6309
1168.65	0.639326	1168.53	1.15685	1169.28	1.87064	1168.93	2.45532	1168.47	3.04733	1168.7	3.62623
1172.51	0.635754	1172.39	1.15705	1173.14	1.85695	1172.79	2.44213	1172.32	3.0423	1172.56	3.6215
1176.37	0.633892	1176.25	1.15735	1177	1.84105	1176.65	2.43262	1176.18	3.03594	1176.41	3.6178
1180.22	0.633728	1180.1	1.15752	1180.86	1.82996	1180.51	2.42719	1180.03	3.03191	1180.27	3.61577
1184.08	0.632378	1183.96	1.15783	1184.72	1.83017	1184.37	2.4211	1183.89	3.03222	1184.13	3.61377
1187.94	0.629346	1187.82	1.15796	1188.58	1.83113	1188.22	2.41403	1187.75	3.03146	1187.99	3.61139
1191.79	0.625906	1191.67	1.15818	1192.44	1.82465	1192.08	2.40524	1191.6	3.02572	1191.84	3.60808
1195.65	0.62237	1195.53	1.15829	1196.3	1.81523	1195.94	2.39505	1195.46	3.0179	1195.7	3.60417
1199.51	0.617934	1199.39	1.15857	1200.16	1.80459	1199.8	2.38386	1199.32	3.00934	1199.56	3.59977
1203.36	0.613678	1203.24	1.1587	1204.02	1.79527	1203.65	2.37379	1203.17	3.00217	1203.41	3.59598
1207.22	0.610594	1207.1	1.15894	1207.87	1.78671	1207.51	2.3645	1207.03	2.99592	1207.27	3.59245
1211.08	0.60906	1210.96	1.15913	1211.73	1.77794	1211.37	2.35491	1210.89	2.98959	1211.13	3.58871
1214.93	0.605904	1214.81	1.1594	1215.59	1.7655	1215.23	2.34172	1214.74	2.98035	1214.98	3.58313
1218.79	0.59829	1218.67	1.1596	1219.45	1.74958	1219.09	2.32539	1218.6	2.96842	1218.84	3.57582
1222.65	0.586778	1222.53	1.15976	1223.31	1.73184	1222.94	2.30851	1222.45	2.95526	1222.7	3.56772
1226.51	0.573266	1226.38	1.15994	1227.17	1.71684	1226.8	2.29475	1226.31	2.94415	1226.56	3.56104
1230.36	0.56043	1230.24	1.16009	1231.03	1.70651	1230.66	2.28569	1230.17	2.93655	1230.41	3.55683
1234.22	0.549652	1234.1	1.1603	1234.89	1.70275	1234.52	2.28273	1234.02	2.93375	1234.27	3.55566
1238.08	0.542794	1237.95	1.16047	1238.75	1.70433	1238.38	2.28487	1237.88	2.93471	1238.13	3.55676
1241.93	0.539792	1241.81	1.16063	1242.61	1.71061	1242.23	2.29125	1241.74	2.93919	1241.98	3.55987
1245.79	0.540698	1245.67	1.1608	1246.46	1.71928	1246.09	2.29988	1245.59	2.94535	1245.84	3.56394
1249.65	0.544064	1249.52	1.16117	1250.32	1.72986	1249.95	2.30995	1249.45	2.95252	1249.7	3.56868
1253.5	0.548774	1253.38	1.16148	1254.18	1.7402	1253.81	2.31982	1253.31	2.95932	1253.56	3.57308
1257.36	0.553908	1257.23	1.16167	1258.04	1.74996	1257.66	2.3293	1257.16	2.96582	1257.41	3.57713
1261.22	0.558884	1261.09	1.16189	1261.9	1.75879	1261.52	2.33798	1261.02	2.97162	1261.27	3.58074
1265.07	0.563368	1264.95	1.16205	1265.76	1.76798	1265.38	2.34678	1264.87	2.97775	1265.13	3.58454
1268.93	0.56753	1268.8	1.16216	1269.62	1.77713	1269.24	2.3556	1268.73	2.98414	1268.98	3.58816
1272.79	0.57184	1272.66	1.16237	1273.48	1.78699	1273.1	2.36487	1272.59	2.99126	1272.84	3.59206
1276.64	0.575816	1276.52	1.16254	1277.34	1.7961	1276.95	2.37348	1276.44	2.9978	1276.7	3.59553
1280.5	0.579444	1280.37	1.16278	1281.2	1.80525	1280.81	2.38231	1280.3	3.00429	1280.56	3.5989
1284.36	0.58288	1284.23	1.16304	1285.06	1.81396	1284.67	2.39112	1284.16	3.01028	1284.41	3.6021
1288.22	0.586586	1288.09	1.16332	1288.91	1.82323	1288.53	2.40059	1288.01	3.01633	1288.27	3.60551
1292.07	0.58985	1291.94	1.16357	1292.77	1.83167	1292.39	2.40948	1291.87	3.02153	1292.13	3.60854
1295.93	0.59224	1295.8	1.16382	1296.63	1.83923	1296.24	2.41743	1295.72	3.02583	1295.98	3.61126
1299.79	0.59311	1299.66	1.16409	1300.49	1.84498	1300.1	2.42362	1299.58	3.02871	1299.84	3.61325
1303.64	0.593104	1303.51	1.16438	1304.35	1.85028	1303.96	2.42893	1303.44	3.03136	1303.7	3.61502
1307.5	0.593022	1307.37	1.16468	1308.21	1.85453	1307.82	2.43304	1307.29	3.03326	1307.56	3.61619
1311.36	0.592682	1311.23	1.16495	1312.07	1.85804	1311.68	2.43628	1311.15	3.03463	1311.41	3.61715
1315.21	0.592642	1315.08	1.16518	1315.93	1.86007	1315.53	2.4379	1315.01	3.03494	1315.27	3.61758
1319.07	0.593284	1318.94	1.16541	1319.79	1.86082	1319.39	2.43785	1318.86	3.03447	1319.13	3.61766
1322.93	0.592962	1322.8	1.16568	1323.65	1.85814	1323.25	2.43428	1322.72	3.03204	1322.98	3.61635
1326.79	0.591726	1326.65	1.16594	1327.5	1.85333	1327.11	2.42799	1326.58	3.02826	1326.84	3.61388
1330.64	0.589138	1330.51	1.1661	1331.36	1.84664	1330.96	2.41991	1330.43	3.0231	1330.7	3.61058
1334.5	0.586542	1334.37	1.16629	1335.22	1.84097	1334.82	2.41355	1334.29	3.01876	1334.56	3.60791
1338.36	0.586096	1338.22	1.1665	1339.08	1.83787	1338.68	2.41031	1338.14	3.01604	1338.41	3.60618
1342.21	0.586476	1342.08	1.16661	1342.94	1.8396	1342.54	2.4125	1342	3.01682	1342.27	3.60681
1346.07	0.589724	1345.94	1.16673	1346.8	1.84357	1346.4	2.41777	1345.86	3.01936	1346.13	3.60837
1349.93	0.593254	1349.79	1.16686	1350.66	1.84929	1350.25	2.42455	1349.71	3.02284	1349.98	3.61033
1353.78	0.595248	1353.65	1.16691	1354.52	1.85332	1354.11	2.42928	1353.57	3.02484	1353.84	3.61144
1357.64	0.594348	1357.51	1.16712	1358.38	1.85506	1357.97	2.43119	1357.43	3.02523	1357.7	3.61153
1361.5	0.591674	1361.36	1.16724	1362.24	1.85367	1361.83	2.42941	1361.28	3.02311	1361.56	3.61
1365.35	0.584834	1365.22	1.16728	1366.09	1.85059	1365.69	2.42532	1365.14	3.01963	1365.41	3.60806
1369.21	0.577492	1369.07	1.16736	1369.95	1.84584	1369.54	2.41998	1369	3.01565	1369.27	3.60579
1373.07	0.570032	1372.93	1.16745	1373.81	1.84145	1373.4	2.41464	1372.85	3.01207	1373.13	3.60353
1376.92	0.559392	1376.79	1.16743	1377.67	1.83762	1377.26	2.40969	1376.71	3.00899	1376.98	3.60146
1380.78	0.550496	1380.64	1.16732	1381.53	1.8369	1381.12	2.40839	1380.56	3.00854	1380.84	3.6011
1384.64	0.54257	1384.5	1.16715	1385.39	1.83791	1384.97	2.40952	1384.42	3.00947	1384.7	3.60137
1388.5	0.536636	1388.36	1.16756	1389.25	1.84102	1388.83	2.41253	1388.28	3.01178	1388.56	3.60233
1392.35	0.531876	1392.21	1.16767	1393.11	1.84194	1392.69	2.41266	1392.13	3.01232	1392.41	3.60232
1396.21	0.528062	1396.07	1.16761	1396.97	1.83971	1396.55	2.40779	1395.99	3.00994	1396.27	3.60022
1400.07	0.525282	1399.93	1.16753	1400.83	1.83044	1400.41	2.39547	1399.85	3.00273	1400.13	3.59521
1403.92	0.524854	1403.78	1.16767	1404.68	1.81718	1404.26	2.38029	1403.7	2.99326	1403.98	3.58916
1407.78	0.524488	1407.64	1.16795	1408.54	1.80174	1408.12	2.36443	1407.56	2.98239	1407.84	3.58255
1411.64	0.525616	1411.5	1.16808	1412.4	1.79103	1411.98	2.35439	1411.41	2.97517	1411.7	3.57835
1415.49	0.530182	1415.35	1.16833	1416.26	1.78566	1415.84	2.35004	1415.27	2.97161	1415.55	3.57636
1419.35	0.537562	1419.21	1.16835	1420.12	1.78557	1419.69	2.35012	1419.13	2.97132	1419.41	3.57637
1423.21	0.545736	1423.07	1.16849	1423.98	1.78451	1423.55	2.34928	1422.98	2.97083	1423.27	3.57584
1427.07	0.5499	1426.92	1.16858	1427.84	1.77982	1427.41	2.34507	1426.84	2.96832	1427.13	3.57375
1430.92	0.548994	1430.78	1.16863	1431.7	1.76988	1431.27	2.33632	1430.7	2.96215	1430.98	3.56927
1434.78	0.544028	1434.64	1.16887	1435.56	1.75768	1435.13	2.32537	1434.55	2.95412	1434.84	3.56384
1438.64	0.534554	1438.49	1.16877	1439.42	1.74407	1438.98	2.31373	1438.41	2.94508	1438.7	3.55818
1442.49	0.529848	1442.35	1.1689	1443.28	1.73588	1442.84	2.30709	1442.27	2.94022	1442.55	3.55542
1446.35	0.527286	1446.21	1.16898	1447.13	1.73096	1446.7	2.30324	1446.12	2.93748	1446.41	3.55338
1450.21	0.526216	1450.06	1.16899	1450.99	1.72996	1450.56	2.30268	1449.98	2.93739	1450.27	3.55263
1454.06	0.526998	1453.92	1.16914	1454.85	1.73161	1454.42	2.30412	1453.83	2.93891	1454.12	3.55303
1457.92	0.530044	1457.78	1.16894	1458.71	1.74354	1458.27	2.31357	1457.69	2.9468	1457.98	3.55657
1461.78	0.53252	1461.63	1.16896	1462.57	1.75465	1462.13	2.32282	1461.55	2.95458	1461.84	3.56002
1465.63	0.53662	1465.49	1.16889	1466.43	1.76625	1465.99	2.33236	1465.4	2.96283	1465.7	3.56407
1469.49	0.541754	1469.35	1.16907	1470.29	1.77746	1469.85	2.34146	1469.26	2.97059	1469.55	3.56816
1473.35	0.551218	1473.2	1.16912	1474.15	1.79473	1473.71	2.35467	1473.12	2.98165	1473.41	3.57464
1477.2	0.55797	1477.06	1.16918	1478.01	1.8075	1477.56	2.36326	1476.97	2.98947	1477.27	3.57927
1481.06	0.56112	1480.91	1.16924	1481.87	1.80899	1481.42	2.36201	1480.83	2.99039	1481.12	3.5791
1484.92	0.56005	1484.77	1.16935	1485.72	1.79993	1485.28	2.35125	1484.69	2.98408	1484.98	3.57429
1488.78	0.55386	1488.63	1.1693	1489.58	1.77379	1489.14	2.32471	1488.54	2.96564	1488.84	3.56222
1492.63	0.537166	1492.48	1.16908	1493.44	1.73489	1492.99	2.28853	1492.4	2.93874	1492.7	3.54536
1496.49	0.520532	1496.34	1.16906	1497.3	1.69407	1496.85	2.25361	1496.25	2.91087	1496.55	3.52739
1500.35	0.496936	1500.2	1.1688	1501.16	1.64688	1500.71	2.21614	1500.11	2.87821	1500.41	3.50589
1504.2	0.476788	1504.05	1.16895	1505.02	1.61394	1504.57	2.19205	1503.97	2.8555	1504.27	3.49074
1508.06	0.436822	1507.91	1.16842	1508.88	1.55927	1508.43	2.1568	1507.82	2.81623	1508.12	3.46367
1511.92	0.407326	1511.77	1.16823	1512.74	1.52085	1512.28	2.13429	1511.68	2.78906	1511.98	3.44575
1515.78	0.384628	1515.62	1.16809	1516.6	1.50375	1516.14	2.12658	1515.54	2.7775	1515.84	3.43854
1519.63	0.377068	1519.48	1.16797	1520.46	1.49656	1520	2.1247	1519.39	2.7727	1519.7	3.43588
1523.49	0.37214	1523.34	1.16748	1524.31	1.4978	1523.86	2.12733	1523.25	2.77393	1523.55	3.43766
1527.35	0.361226	1527.19	1.16704	1528.17	1.49794	1527.72	2.1287	1527.1	2.77464	1527.41	3.43929
1531.2	0.352318	1531.05	1.16681	1532.03	1.49887	1531.57	2.13077	1530.96	2.77577	1531.27	3.44104
1535.06	0.342684	1534.91	1.16617	1535.89	1.50236	1535.43	2.13411	1534.82	2.77881	1535.12	3.44379
1538.92	0.34128	1538.76	1.16609	1539.75	1.50947	1539.29	2.13969	1538.67	2.78416	1538.98	3.44836
1542.77	0.341098	1542.62	1.1652	1543.61	1.52818	1543.15	2.15304	1542.53	2.79771	1542.84	3.45948
1546.63	0.344588	1546.48	1.16445	1547.47	1.54277	1547.01	2.16372	1546.39	2.809	1546.7	3.46865
1550.49	0.35353	1550.33	1.16371	1551.33	1.5581	1550.86	2.17505	1550.24	2.82116	1550.55	3.47777
1554.34	0.364608	1554.19	1.16311	1555.19	1.57637	1554.72	2.18848	1554.1	2.83513	1554.41	3.48788
1558.2	0.377512	1558.05	1.1625	1559.05	1.61326	1558.58	2.21502	1557.96	2.8612	1558.27	3.50539
1562.06	0.393344	1561.9	1.16054	1562.91	1.65366	1562.44	2.2458	1561.81	2.88929	1562.12	3.52371
1565.91	0.407224	1565.76	1.15924	1566.76	1.67745	1566.29	2.26397	1565.67	2.90607	1565.98	3.53414
1569.77	0.419418	1569.62	1.15744	1570.62	1.70873	1570.15	2.28807	1569.52	2.92704	1569.84	3.546
1573.63	0.428106	1573.47	1.15579	1574.48	1.73735	1574.01	2.30944	1573.38	2.9455	1573.69	3.55627
1577.49	0.435676	1577.33	1.15245	1578.34	1.76164	1577.87	2.32602	1577.24	2.95933	1577.55	3.56296
1581.34	0.44026	1581.18	1.14967	1582.2	1.77531	1581.73	2.3335	1581.09	2.96649	1581.41	3.56588
1585.2	0.441924	1585.04	1.1457	1586.06	1.77596	1585.58	2.33081	1584.95	2.96525	1585.27	3.56375
1589.06	0.440226	1588.9	1.1411	1589.92	1.76727	1589.44	2.32046	1588.81	2.95811	1589.12	3.55817
1592.91	0.434056	1592.75	1.13597	1593.78	1.74698	1593.3	2.30174	1592.66	2.94333	1592.98	3.54799
1596.77	0.424766	1596.61	1.13042	1597.64	1.72209	1597.16	2.28014	1596.52	2.92556	1596.84	3.53618
1600.63	0.413628	1600.47	1.12491	1601.5	1.69185	1601.02	2.25604	1600.37	2.90408	1600.69	3.52226
1604.48	0.395394	1604.32	1.11888	1605.35	1.6564	1604.87	2.22944	1604.23	2.87907	1604.55	3.50629
1608.34	0.370588	1608.18	1.11294	1609.21	1.61362	1608.73	2.19959	1608.09	2.84881	1608.41	3.48701
1612.2	0.340144	1612.04	1.10701	1613.07	1.57701	1612.59	2.17534	1611.94	2.82282	1612.27	3.47061
1616.06	0.314646	1615.89	1.10256	1616.93	1.54398	1616.45	2.15562	1615.8	2.79891	1616.12	3.45551
1619.91	0.290332	1619.75	1.10021	1620.79	1.51676	1620.3	2.14076	1619.66	2.77905	1619.98	3.44291
1623.77	0.26747	1623.61	1.10065	1624.65	1.49452	1624.16	2.12928	1623.51	2.7626	1623.84	3.43221
1627.63	0.246712	1627.46	1.10196	1628.51	1.47451	1628.02	2.11999	1627.37	2.74793	1627.69	3.42237
1631.48	0.22586	1631.32	1.10417	1632.37	1.45969	1631.88	2.11324	1631.23	2.73721	1631.55	3.41518
1635.34	0.208342	1635.18	1.10636	1636.23	1.44604	1635.74	2.10759	1635.08	2.7268	1635.41	3.40752
1639.2	0.189932	1639.03	1.10932	1640.09	1.43258	1639.59	2.10211	1638.94	2.71602	1639.27	3.39901
1643.05	0.179386	1642.89	1.11221	1643.94	1.42594	1643.45	2.09937	1642.79	2.711	1643.12	3.39494
1646.91	0.168788	1646.75	1.11597	1647.8	1.41893	1647.31	2.0972	1646.65	2.7054	1646.98	3.38989
1650.77	0.161084	1650.6	1.11954	1651.66	1.41492	1651.17	2.09663	1650.51	2.70148	1650.84	3.38647
1654.62	0.152706	1654.46	1.12503	1655.52	1.41394	1655.02	2.09844	1654.36	2.69998	1654.69	3.38513
1658.48	0.15776	1658.32	1.12833	1659.38	1.41501	1658.88	2.10038	1658.22	2.701	1658.55	3.38624
1662.34	0.164384	1662.17	1.13212	1663.24	1.418	1662.74	2.10361	1662.08	2.70369	1662.41	3.38923
1666.19	0.174518	1666.03	1.13545	1667.1	1.424	1666.6	2.10905	1665.93	2.70886	1666.27	3.39437
1670.05	0.19048	1669.88	1.13867	1670.96	1.43353	1670.46	2.11627	1669.79	2.71655	1670.12	3.40224
1673.91	0.205998	1673.74	1.14102	1674.82	1.44902	1674.31	2.12732	1673.65	2.7284	1673.98	3.41341
1677.77	0.228564	1677.6	1.14339	1678.68	1.46373	1678.17	2.13735	1677.5	2.74001	1677.84	3.42394
1681.62	0.250414	1681.45	1.14526	1682.53	1.481	1682.03	2.149	1681.36	2.7536	1681.69	3.43522
1685.48	0.28192	1685.31	1.14709	1686.39	1.51588	1685.89	2.17261	1685.21	2.77959	1685.55	3.45553
1689.34	0.308652	1689.17	1.14805	1690.25	1.54702	1689.75	2.19446	1689.07	2.80267	1689.41	3.47245
1693.19	0.337046	1693.02	1.14907	1694.11	1.57443	1693.6	2.21449	1692.93	2.82316	1693.27	3.48673
1697.05	0.378018	1696.88	1.15021	1697.97	1.62116	1697.46	2.24974	1696.78	2.85671	1697.12	3.50825
1700.91	0.419028	1700.74	1.15061	1701.83	1.69615	1701.32	2.30821	1700.64	2.90927	1700.98	3.54054
1704.77	0.452362	1704.59	1.15142	1705.69	1.75788	1705.18	2.35993	1704.5	2.95262	1704.84	3.56607
1708.62	0.488814	1708.45	1.15202	1709.55	1.81144	1709.04	2.40799	1708.35	2.99085	1708.69	3.58779
1712.48	0.51576	1712.31	1.15254	1713.41	1.84695	1712.89	2.44222	1712.21	3.01677	1712.55	3.60217
1716.34	0.539088	1716.16	1.1532	1717.27	1.88482	1716.75	2.47912	1716.06	3.04325	1716.41	3.61793
1720.19	0.558026	1720.02	1.15362	1721.13	1.91422	1720.61	2.50869	1719.92	3.06328	1720.27	3.6308
1724.05	0.570116	1723.88	1.15407	1724.98	1.93008	1724.47	2.52541	1723.78	3.07481	1724.12	3.63808
1727.91	0.580366	1727.73	1.15442	1728.84	1.94334	1728.32	2.53999	1727.63	3.08457	1727.98	3.64376
1731.76	0.589238	1731.59	1.15501	1732.7	1.96333	1732.18	2.56076	1731.49	3.09829	1731.84	3.65126
1735.62	0.597896	1735.45	1.15549	1736.56	1.99116	1736.04	2.58914	1735.35	3.11608	1735.69	3.66065
1739.48	0.606848	1741.23	1.15606	1740.42	2.01665	1739.9	2.61586	1739.2	3.13292	1739.55	3.66973
1743.33	0.61257	1745.09	1.15653	1744.28	2.04053	1743.76	2.64227	1743.06	3.14903	1743.41	3.6776
1747.19	0.6175	1748.94	1.15693	1748.14	2.06698	1747.61	2.67132	1746.92	3.16679	1747.27	3.68621
1751.05	0.620842	1752.8	1.15729	1752	2.09474	1751.47	2.70182	1750.77	3.18475	1751.12	3.69496
1754.9	0.624682	1756.66	1.15765	1755.86	2.11531	1755.33	2.72488	1754.63	3.1986	1754.98	3.702
1758.76	0.627898	1760.51	1.15801	1759.72	2.13024	1759.19	2.74184	1758.48	3.20874	1758.84	3.70656
1762.62	0.630986	1764.37	1.15843	1763.57	2.14482	1763.05	2.75763	1762.34	3.21871	1762.69	3.71096
1766.47	0.633712	1768.23	1.1588	1767.43	2.15298	1766.9	2.76667	1766.2	3.22467	1766.55	3.71325
1770.33	0.636618	1772.08	1.15928	1771.29	2.16079	1770.76	2.77409	1770.05	3.22981	1770.41	3.71524
1774.19	0.638686	1775.94	1.15953	1775.15	2.16713	1774.62	2.7795	1773.91	3.23341	1774.26	3.71661
1778.05	0.640882	1779.8	1.15986	1779.01	2.17056	1778.48	2.78276	1777.77	3.23597	1778.12	3.71762
1781.9	0.642172	1783.65	1.16019	1782.87	2.17223	1782.33	2.78417	1781.62	3.2373	1781.98	3.71787
1785.76	0.644108	1787.51	1.16057	1786.73	2.17421	1786.19	2.78591	1785.48	3.23889	1785.84	3.71833
1789.62	0.646146	1791.37	1.16091	1790.59	2.17488	1790.05	2.78632	1789.34	3.23947	1789.69	3.71822
1793.47	0.6479	1795.22	1.16127	1794.45	2.17708	1793.91	2.78733	1793.19	3.2406	1793.55	3.71872
1797.33	0.649206	1799.08	1.16155	1798.31	2.17777	1797.77	2.78748	1797.05	3.24112	1797.41	3.7188
1801.19	0.650408	1802.94	1.16187	1802.16	2.17897	1801.62	2.78835	1800.9	3.24202	1801.26	3.71906
1805.05	0.651548	1806.79	1.1622	1806.02	2.17915	1805.48	2.78832	1804.76	3.24227	1805.12	3.71902
1808.9	0.652992	1810.65	1.1625	1809.88	2.17977	1809.34	2.78898	1808.62	3.24284	1808.98	3.71915
1812.76	0.653616	1814.51	1.1628	1813.74	2.17995	1813.2	2.78922	1812.47	3.24291	1812.84	3.71902
1816.62	0.654636	1818.36	1.1631	1817.6	2.18012	1817.06	2.78944	1816.33	3.24327	1816.69	3.71922
1820.47	0.655768	1822.22	1.16342	1821.46	2.17981	1820.91	2.78934	1820.18	3.24336	1820.55	3.71901
1824.33	0.656964	1826.08	1.16375	1825.32	2.18016	1824.77	2.78983	1824.04	3.24375	1824.41	3.71899
1828.19	0.658154	1829.93	1.16413	1829.18	2.18029	1828.63	2.78971	1827.9	3.24343	1828.26	3.71878
1832.04	0.658214	1833.79	1.16429	1833.04	2.18092	1832.49	2.78995	1831.75	3.24352	1832.12	3.71901
1835.9	0.659082	1837.65	1.16461	1836.9	2.18044	1836.35	2.7897	1835.61	3.24338	1835.98	3.71887
1839.76	0.659624	1841.5	1.16484	1840.75	2.18006	1840.2	2.78982	1839.47	3.24346	1839.84	3.71882
1843.61	0.660502	1845.36	1.1652	1844.61	2.1797	1844.06	2.78947	1843.32	3.24286	1843.69	3.71843
1847.47	0.660856	1849.22	1.16538	1848.47	2.17989	1847.92	2.78944	1847.18	3.2424	1847.55	3.71852
1851.33	0.661218	1853.07	1.16558	1852.33	2.17901	1851.78	2.78906	1851.04	3.24191	1851.41	3.71849
1855.18	0.661774	1856.93	1.16583	1856.19	2.17862	1855.63	2.78898	1854.89	3.24168	1855.26	3.71838
1859.04	0.662178	1860.78	1.16605	1860.05	2.17776	1859.49	2.78854	1858.75	3.24111	1859.12	3.718
1862.9	0.662822	1864.64	1.16625	1863.91	2.17687	1863.35	2.78832	1862.6	3.24072	1862.98	3.7178
1866.76	0.663878	1868.5	1.16655	1867.77	2.17598	1867.21	2.78759	1866.46	3.23984	1866.84	3.7173
1870.61	0.66323	1872.35	1.16665	1871.63	2.17597	1871.07	2.78713	1870.32	3.239	1870.69	3.71708
1874.47	0.66344	1876.21	1.16677	1875.49	2.17485	1874.92	2.78634	1874.17	3.23818	1874.55	3.71688
1878.33	0.663606	1880.07	1.16699	1879.35	2.17356	1878.78	2.78563	1878.03	3.23751	1878.41	3.71666
1882.18	0.663918	1883.92	1.16709	1883.2	2.17202	1882.64	2.78455	1881.89	3.23659	1882.26	3.71624
1886.04	0.664186	1887.78	1.16719	1887.06	2.17099	1886.5	2.78373	1885.74	3.23578	1886.12	3.7159
1889.9	0.664266	1891.64	1.16736	1890.92	2.17003	1890.35	2.7827	1889.6	3.23478	1889.98	3.71538
1893.75	0.664406	1895.49	1.1675	1894.78	2.16923	1894.21	2.78187	1893.46	3.23407	1893.83	3.71504
1897.61	0.664286	1899.35	1.16756	1898.64	2.16811	1898.07	2.78122	1897.31	3.23337	1897.69	3.71478
1901.47	0.664526	1903.21	1.16765	1902.5	2.16716	1901.93	2.78103	1901.17	3.23285	1901.55	3.71469
1905.33	0.664782	1907.06	1.16772	1906.36	2.16617	1905.79	2.78067	1905.02	3.23222	1905.41	3.71431
1909.18	0.664932	1910.92	1.16781	1910.22	2.16564	1909.64	2.78054	1908.88	3.2317	1909.26	3.71403
1913.04	0.664816	1914.78	1.16786	1914.08	2.16472	1913.5	2.78028	1912.74	3.23115	1913.12	3.714
1916.9	0.665228	1918.63	1.16791	1917.94	2.16402	1917.36	2.78	1916.59	3.23076	1916.98	3.7139
1920.75	0.665536	1922.49	1.16794	1921.79	2.16344	1921.22	2.77957	1920.45	3.23026	1920.83	3.71349
1924.61	0.665168	1926.35	1.16786	1925.65	2.16256	1925.08	2.77932	1924.31	3.23001	1924.69	3.71331
1928.47	0.665118	1930.2	1.16789	1929.51	2.16137	1928.93	2.77884	1928.16	3.22959	1928.55	3.71293
1932.32	0.66516	1934.06	1.1678	1933.37	2.16068	1932.79	2.7783	1932.02	3.22885	1932.4	3.71238
1936.18	0.665142	1937.92	1.16775	1937.23	2.15992	1936.65	2.77745	1935.87	3.22783	1936.26	3.71209
1940.04	0.665574	1941.77	1.16765	1941.09	2.15916	1940.51	2.77664	1939.73	3.22703	1940.12	3.71206
1943.89	0.66526	1945.63	1.16759	1944.95	2.15838	1944.36	2.77569	1943.59	3.22607	1943.98	3.71202
1947.75	0.664928	1949.49	1.16746	1948.81	2.15756	1948.22	2.77487	1947.44	3.22521	1947.83	3.712
1951.61	0.66498	1953.34	1.16736	1952.67	2.15677	1952.08	2.7742	1951.3	3.22441	1951.69	3.71185
1955.46	0.664766	1957.2	1.16726	1956.53	2.15685	1955.94	2.77362	1955.16	3.22394	1955.55	3.71229
1959.32	0.664672	1961.05	1.16713	1960.38	2.15694	1959.8	2.77297	1959.01	3.22344	1959.4	3.7126
1963.18	0.664622	1964.91	1.16708	1964.24	2.15538	1963.65	2.77269	1962.87	3.22224	1963.26	3.71172
1967.04	0.664498	1968.77	1.16712	1968.1	2.15416	1967.51	2.77271	1966.73	3.22119	1967.12	3.71102
1970.89	0.66417	1972.62	1.16714	1971.96	2.15374	1971.37	2.77296	1970.58	3.22064	1970.98	3.71096
1974.75	0.664038	1976.48	1.1672	1975.82	2.15314	1975.23	2.7729	1974.44	3.22019	1974.83	3.71105
1978.61	0.66387	1980.34	1.16731	1979.68	2.1526	1979.09	2.77269	1978.29	3.21982	1978.69	3.71109
1982.46	0.663752	1984.19	1.16735	1983.54	2.15211	1982.94	2.7725	1982.15	3.21936	1982.55	3.71101
1986.32	0.663664	1988.05	1.16741	1987.4	2.15171	1986.8	2.7723	1986.01	3.21876	1986.4	3.71092
1990.18	0.663664	1991.91	1.16745	1991.26	2.15142	1990.66	2.77189	1989.86	3.218	1990.26	3.71079
1994.04	0.663138	1995.76	1.16745	1995.12	2.15097	1994.52	2.77151	1993.72	3.21724	1994.12	3.71059
1997.89	0.662898	1999.62	1.16741	1998.97	2.15034	1998.38	2.77122	1997.58	3.21658	1997.98	3.71054
2001.75	0.662668	2003.48	1.16736	2002.83	2.14975	2002.23	2.77088	2001.43	3.21593	2001.83	3.71059
2005.61	0.662472	2007.33	1.16734	2006.69	2.14935	2006.09	2.77064	2005.29	3.21543	2005.69	3.71057
2009.46	0.662204	2011.19	1.16733	2010.55	2.14896	2009.95	2.77057	2009.15	3.21495	2009.55	3.7106
2013.32	0.662112	2015.05	1.16739	2014.41	2.1488	2013.81	2.77044	2013	3.21446	2013.4	3.71071
2017.18	0.661832	2018.9	1.16741	2018.27	2.14869	2017.66	2.77013	2016.86	3.21389	2017.26	3.71083
2021.03	0.661478	2022.76	1.16743	2022.13	2.14848	2021.52	2.76995	2020.71	3.21319	2021.12	3.71095
2024.89	0.661268	2026.62	1.16739	2025.99	2.14831	2025.38	2.76957	2024.57	3.21255	2024.97	3.71114
2028.75	0.66101	2030.47	1.16741	2029.85	2.14834	2029.24	2.76935	2028.43	3.21214	2028.83	3.71129
2032.6	0.660846	2034.33	1.16739	2033.71	2.14798	2033.1	2.76942	2032.28	3.21158	2032.69	3.71104
2036.46	0.660632	2038.19	1.16743	2037.57	2.14764	2036.95	2.76951	2036.14	3.21094	2036.55	3.71092
2040.32	0.66053	2042.04	1.16744	2041.42	2.14748	2040.81	2.7694	2040	3.21029	2040.4	3.71095
2044.17	0.660242	2045.9	1.16744	2045.28	2.14743	2044.67	2.76928	2043.85	3.20971	2044.26	3.711
2048.03	0.660024	2049.76	1.16744	2049.14	2.14716	2048.53	2.76902	2047.71	3.20911	2048.12	3.711
2051.89	0.659818	2053.61	1.16743	2053	2.14712	2052.39	2.76883	2051.56	3.20873	2051.97	3.71096
2055.75	0.659654	2057.47	1.16745	2056.86	2.14699	2056.24	2.76844	2055.42	3.20831	2055.83	3.71088
2059.6	0.659422	2061.32	1.16742	2060.72	2.14679	2060.1	2.76795	2059.28	3.20783	2059.69	3.71091
2063.46	0.659348	2065.18	1.16747	2064.58	2.14658	2063.96	2.76743	2063.13	3.20722	2063.55	3.7109
2067.32	0.659018	2069.04	1.16747	2068.44	2.14653	2067.82	2.76717	2066.99	3.20675	2067.4	3.71095
2071.17	0.65878	2072.89	1.16751	2072.3	2.14635	2071.68	2.76676	2070.85	3.20625	2071.26	3.71103
2075.03	0.658744	2076.75	1.16757	2076.16	2.14623	2075.53	2.76634	2074.7	3.20581	2075.12	3.711
2078.89	0.658442	2080.61	1.16759	2080.01	2.14615	2079.39	2.76599	2078.56	3.20535	2078.97	3.71089
2082.74	0.658236	2084.46	1.16757	2083.87	2.14624	2083.25	2.76577	2082.42	3.20504	2082.83	3.71095
2086.6	0.658122	2088.32	1.16765	2087.73	2.14615	2087.11	2.76541	2086.27	3.20468	2086.69	3.71093
2090.46	0.657984	2092.18	1.1677	2091.59	2.14622	2090.96	2.76518	2090.13	3.20433	2090.55	3.71089
2094.32	0.6578	2096.03	1.16777	2095.45	2.14625	2094.82	2.76487	2093.98	3.20396	2094.4	3.71092
2098.17	0.657724	2099.89	1.16777	2099.31	2.14634	2098.68	2.76471	2097.84	3.20375	2098.26	3.71102
2102.03	0.657606	2103.75	1.16786	2103.17	2.14634	2102.54	2.76439	2101.7	3.20352	2102.12	3.71107
2105.89	0.657458	2107.6	1.1679	2107.03	2.14653	2106.4	2.76417	2105.55	3.20331	2105.97	3.71114
2109.74	0.657428	2111.46	1.16796	2110.89	2.14664	2110.25	2.76394	2109.41	3.20306	2109.83	3.71121
2113.6	0.657346	2115.32	1.16801	2114.75	2.14703	2114.11	2.76387	2113.27	3.20291	2113.69	3.71125
2117.46	0.65728	2119.17	1.16807	2118.6	2.14734	2117.97	2.76375	2117.12	3.20271	2117.55	3.7112
2121.31	0.657142	2123.03	1.16812	2122.46	2.1477	2121.83	2.76362	2120.98	3.20267	2121.4	3.71128
2125.17	0.657098	2126.89	1.16817	2126.32	2.14807	2125.69	2.76343	2124.83	3.2025	2125.26	3.71131
2129.03	0.657008	2130.74	1.16822	2130.18	2.14848	2129.54	2.76331	2128.69	3.20246	2129.12	3.71143
2132.88	0.657024	2134.6	1.16826	2134.04	2.14863	2133.4	2.76298	2132.55	3.20234	2132.97	3.71154
2136.74	0.6569	2138.46	1.16833	2137.9	2.14915	2137.26	2.7627	2136.4	3.20231	2136.83	3.71163
2140.6	0.656868	2142.31	1.16837	2141.76	2.14958	2141.12	2.76247	2140.26	3.20219	2140.69	3.71162
2144.45	0.656798	2146.17	1.16842	2145.62	2.15	2144.97	2.7624	2144.12	3.20214	2144.55	3.71172
2148.31	0.656786	2150.02	1.16848	2149.48	2.15023	2148.83	2.76218	2147.97	3.20202	2148.4	3.71174
2152.17	0.65683	2153.88	1.16855	2153.34	2.15071	2152.69	2.76209	2151.83	3.2021	2152.26	3.71179
2156.03	0.656774	2157.74	1.1686	2157.2	2.15112	2156.55	2.76181	2155.69	3.20214	2156.12	3.71173
2159.88	0.656806	2161.59	1.16864	2161.05	2.15178	2160.41	2.76166	2159.54	3.2023	2159.97	3.71186
2163.74	0.65672	2165.45	1.16867	2164.91	2.15217	2164.26	2.76148	2163.4	3.20238	2163.83	3.71197
2167.6	0.656792	2169.31	1.1687	2168.77	2.15253	2168.12	2.76141	2167.25	3.20251	2167.69	3.71204
2171.45	0.65671	2173.16	1.16874	2172.63	2.15281	2171.98	2.76098	2171.11	3.20244	2171.55	3.71208
2175.31	0.65673	2177.02	1.16879	2176.49	2.15339	2175.84	2.76068	2174.97	3.20239	2175.4	3.7122
2179.17	0.65671	2180.88	1.16883	2180.35	2.15368	2179.69	2.76038	2178.82	3.20223	2179.26	3.71224
2183.02	0.656656	2184.73	1.16885	2184.21	2.15423	2183.55	2.76033	2182.68	3.20229	2183.12	3.71227
2186.88	0.656648	2188.59	1.16887	2188.07	2.15453	2187.41	2.76012	2186.54	3.20235	2186.97	3.71233
2190.74	0.656558	2192.45	1.1689	2191.93	2.15496	2191.27	2.76001	2190.39	3.20245	2190.83	3.71253
2194.59	0.656626	2196.3	1.16892	2195.79	2.1554	2195.13	2.75957	2194.25	3.20237	2194.69	3.71252
2198.45	0.656552	2200.16	1.16892	2199.64	2.15606	2198.98	2.75937	2198.11	3.20235	2198.55	3.71254
2202.31	0.656594	2204.02	1.16896	2203.5	2.1566	2202.84	2.75916	2201.96	3.20214	2202.4	3.71264
2206.17	0.656616	2207.87	1.16894	2207.36	2.15739	2206.7	2.75902	2205.82	3.2021	2206.26	3.71287
2210.02	0.656608	2211.73	1.16896	2211.22	2.15796	2210.56	2.7588	2209.67	3.20205	2210.12	3.71288
2213.88	0.656598	2215.59	1.16898	2215.08	2.15868	2214.42	2.75878	2213.53	3.20208	2213.97	3.71304
2217.74	0.656584	2219.44	1.16899	2218.94	2.15914	2218.27	2.75854	2217.39	3.20197	2217.83	3.71324
2221.59	0.656626	2223.3	1.169	2222.8	2.15983	2222.13	2.75851	2221.24	3.20206	2221.69	3.71352
2225.45	0.656634	2227.16	1.169	2226.66	2.1603	2225.99	2.75814	2225.1	3.20191	2225.54	3.71359
2229.31	0.656654	2231.01	1.16899	2230.52	2.1609	2229.85	2.75798	2228.96	3.20175	2229.4	3.71363
2233.16	0.656628	2234.87	1.16898	2234.38	2.16143	2233.71	2.75768	2232.81	3.20161	2233.26	3.71356
2237.02	0.656642	2238.73	1.16899	2238.23	2.16218	2237.56	2.75723	2236.67	3.2017	2237.12	3.71356
2240.88	0.65657	2242.58	1.16896	2242.09	2.16266	2241.42	2.75668	2240.52	3.20153	2240.97	3.71359
2244.74	0.656522	2246.44	1.16897	2245.95	2.16339	2245.28	2.75665	2244.38	3.20144	2244.83	3.71376
2248.59	0.656518	2250.3	1.16898	2249.81	2.16396	2249.14	2.7565	2248.24	3.20126	2248.69	3.71382
2252.45	0.656402	2254.15	1.16896	2253.67	2.16454	2252.99	2.75617	2252.09	3.20121	2252.54	3.71397
2256.31	0.656352	2258.01	1.16892	2257.53	2.16466	2256.85	2.75563	2255.95	3.20104	2256.4	3.71402
2260.16	0.656284	2261.87	1.16893	2261.39	2.16514	2260.71	2.75547	2259.81	3.20096	2260.26	3.7142
2264.02	0.656246	2265.72	1.16892	2265.25	2.1655	2264.57	2.75514	2263.66	3.20073	2264.11	3.71427
2267.88	0.65616	2269.58	1.1689	2269.11	2.16611	2268.43	2.75492	2267.52	3.20068	2267.97	3.71438
2271.73	0.656026	2273.43	1.16887	2272.97	2.16646	2272.28	2.75433	2271.38	3.20054	2271.83	3.71439
2275.59	0.655928	2277.29	1.16887	2276.82	2.16701	2276.14	2.75395	2275.23	3.20053	2275.69	3.71438
2279.45	0.655718	2281.15	1.16882	2280.68	2.16726	2280	2.75365	2279.09	3.20036	2279.54	3.71428
2283.3	0.65552	2285	1.16879	2284.54	2.16749	2283.86	2.75373	2282.94	3.20033	2283.4	3.7144
2287.16	0.655316	2288.86	1.16878	2288.4	2.16743	2287.72	2.75353	2286.8	3.2002	2287.26	3.71447
2291.02	0.65516	2292.72	1.16877	2292.26	2.16771	2291.57	2.75315	2290.66	3.20027	2291.11	3.71441
2294.88	0.65484	2296.57	1.16875	2296.12	2.16787	2295.43	2.75253	2294.51	3.20013	2294.97	3.71416
2298.73	0.654688	2300.43	1.16872	2299.98	2.16824	2299.29	2.75233	2298.37	3.20014	2298.83	3.71411
2302.59	0.65437	2304.29	1.16866	2303.84	2.16826	2303.15	2.75167	2302.23	3.20005	2302.69	3.71391
2306.45	0.654076	2308.14	1.16865	2307.7	2.1686	2307	2.7513	2306.08	3.20018	2306.54	3.71371
2310.3	0.653936	2312	1.16858	2311.56	2.16895	2310.86	2.75089	2309.94	3.19999	2310.4	3.71326
2314.16	0.65377	2315.86	1.16856	2315.42	2.1696	2314.72	2.75083	2313.8	3.2001	2314.26	3.71302
2318.02	0.653622	2319.71	1.16852	2319.27	2.16962	2318.58	2.75016	2317.65	3.20034	2318.11	3.71243
2321.87	0.653434	2323.57	1.1685	2323.13	2.17081	2322.44	2.74971	2321.51	3.20076	2321.97	3.71197
2325.73	0.65365	2327.43	1.16855	2326.99	2.17185	2326.29	2.74959	2325.36	3.20039	2325.83	3.71135
2329.59	0.653674	2331.28	1.16859	2330.85	2.17389	2330.15	2.74998	2329.22	3.20045	2329.69	3.71065
2333.45	0.653576	2335.14	1.16858	2334.71	2.17445	2334.01	2.74944	2333.08	3.19966	2333.54	3.70974
2337.3	0.653432	2339	1.16862	2338.57	2.17596	2337.87	2.75002	2336.93	3.19954	2337.4	3.70933
2341.16	0.653382	2342.85	1.16862	2342.43	2.17651	2341.73	2.74901	2340.79	3.19926	2341.26	3.70948
2345.02	0.653386	2346.71	1.16864	2346.29	2.17635	2345.58	2.74836	2344.65	3.19947	2345.11	3.71133
2348.87	0.653286	2350.57	1.1686	2350.15	2.17339	2349.44	2.74755	2348.5	3.19916	2348.97	3.71156
2352.73	0.653366	2354.42	1.16863	2354.01	2.17301	2353.3	2.74799	2352.36	3.19992	2352.83	3.71091
2356.59	0.652952	2358.28	1.16854	2357.86	2.17415	2357.16	2.74828	2356.21	3.20051	2356.69	3.70853
2360.44	0.652828	2362.14	1.16852	2361.72	2.17719	2361.02	2.74958	2360.07	3.20051	2360.54	3.70752
2364.3	0.652558	2365.99	1.16852	2365.58	2.17777	2364.87	2.74727	2363.93	3.19863	2364.4	3.70923
2368.16	0.652384	2369.85	1.16848	2369.44	2.17763	2368.73	2.74602	2367.78	3.19778	2368.26	3.71148
2372.01	0.652244	2373.7	1.16841	2373.3	2.17544	2372.59	2.74413	2371.64	3.19638	2372.11	3.71233
2375.87	0.652196	2377.56	1.16833	2377.16	2.17369	2376.45	2.74347	2375.5	3.19589	2375.97	3.71367
2379.73	0.652052	2381.42	1.16833	2381.02	2.17149	2380.3	2.74275	2379.35	3.19537	2379.83	3.71435
2383.59	0.65202	2385.27	1.16828	2384.88	2.16986	2384.16	2.74243	2383.21	3.19531	2383.69	3.71475
2387.44	0.651918	2389.13	1.16827	2388.74	2.16843	2388.02	2.74193	2387.06	3.19508	2387.54	3.71485
2391.3	0.651728	2392.99	1.16823	2392.6	2.1677	2391.88	2.74131	2390.92	3.19477	2391.4	3.71493
2395.16	0.651448	2396.84	1.16817	2396.45	2.16688	2395.74	2.74036	2394.78	3.19426	2395.26	3.7148
2399.01	0.65118	2400.7	1.16812	2400.31	2.16631	2399.59	2.73987	2398.63	3.19385	2399.11	3.71466
2402.87	0.650874	2404.56	1.16812	2404.17	2.16565	2403.45	2.73915	2402.49	3.19332	2402.97	3.7144
2406.73	0.650622	2408.41	1.16806	2408.03	2.16507	2407.31	2.73843	2406.35	3.19283	2406.83	3.71428
2410.58	0.650266	2412.27	1.16803	2411.89	2.16411	2411.17	2.73732	2410.2	3.1922	2410.68	3.71416
2414.44	0.649966	2416.13	1.16799	2415.75	2.16328	2415.02	2.73618	2414.06	3.19176	2414.54	3.71414
2418.3	0.649682	2419.98	1.16793	2419.61	2.16227	2418.88	2.73503	2417.92	3.19111	2418.4	3.71392
2422.15	0.64931	2423.84	1.1679	2423.47	2.16139	2422.74	2.73416	2421.77	3.19052	2422.26	3.71376
2426.01	0.648988	2427.7	1.16788	2427.33	2.16021	2426.6	2.73303	2425.63	3.18967	2426.11	3.71346
2429.87	0.648668	2431.55	1.16781	2431.19	2.15934	2430.46	2.73201	2429.49	3.189	2429.97	3.71318
2433.72	0.648342	2435.41	1.16773	2435.04	2.15836	2434.31	2.73097	2433.34	3.18835	2433.83	3.71294
2437.58	0.64806	2439.27	1.16765	2438.9	2.15746	2438.17	2.73003	2437.2	3.18775	2437.68	3.71278
2441.44	0.647718	2443.12	1.16759	2442.76	2.15647	2442.03	2.72891	2441.05	3.18708	2441.54	3.71245
2445.3	0.647526	2446.98	1.16755	2446.62	2.15579	2445.89	2.72825	2444.91	3.18667	2445.4	3.71232
2449.15	0.647196	2450.84	1.16746	2450.48	2.15477	2449.75	2.7274	2448.77	3.18608	2449.26	3.71217
2453.01	0.646924	2454.69	1.1674	2454.34	2.15362	2453.6	2.72634	2452.62	3.18554	2453.11	3.71201
2456.87	0.646566	2458.55	1.1673	2458.2	2.15245	2457.46	2.72518	2456.48	3.18475	2456.97	3.71172
2460.72	0.646264	2462.41	1.16719	2462.06	2.15158	2461.32	2.72423	2460.33	3.18397	2460.83	3.7115
2464.58	0.645862	2466.26	1.16708	2465.92	2.15059	2465.18	2.72289	2464.19	3.18318	2464.68	3.71114
2468.44	0.645518	2470.12	1.16702	2469.78	2.14983	2469.04	2.72156	2468.05	3.18253	2468.54	3.71078
2472.29	0.645142	2473.98	1.16691	2473.64	2.14845	2472.89	2.7201	2471.9	3.18163	2472.4	3.71051
2476.15	0.644696	2477.83	1.16683	2477.49	2.14714	2476.75	2.71871	2475.76	3.18081	2476.26	3.71043
2480.01	0.644322	2481.69	1.16671	2481.35	2.14582	2480.61	2.71715	2479.62	3.17988	2480.11	3.71002
2483.86	0.643814	2485.54	1.1666	2485.21	2.1446	2484.47	2.71567	2483.47	3.17902	2483.97	3.7096
2487.72	0.643446	2489.4	1.16647	2489.07	2.14315	2488.32	2.71421	2487.33	3.17803	2487.83	3.70934
2491.58	0.642968	2493.26	1.1664	2492.93	2.14188	2492.18	2.71289	2491.19	3.17728	2491.68	3.70919
2495.44	0.64265	2497.11	1.16629	2496.79	2.14059	2496.04	2.71139	2495.04	3.17644	2495.54	3.70887
2499.29	0.642194	2500.97	1.16616	2500.65	2.13963	2499.9	2.71017	2498.9	3.17573	2499.4	3.70867
2503.15	0.641828	2504.83	1.16602	2504.51	2.13847	2503.76	2.70884	2502.75	3.17498	2503.26	3.70838
2507.01	0.641494	2508.68	1.16588	2508.37	2.13748	2507.61	2.70764	2506.61	3.17443	2507.11	3.70807
2510.86	0.64119	2512.54	1.16578	2512.23	2.13638	2511.47	2.70632	2510.47	3.1737	2510.97	3.70769
2514.72	0.640904	2516.4	1.1656	2516.08	2.13538	2515.33	2.70539	2514.32	3.17314	2514.83	3.70753
2518.58	0.640504	2520.25	1.16546	2519.94	2.13424	2519.19	2.70447	2518.18	3.17257	2518.68	3.70729
2522.43	0.640336	2524.11	1.16531	2523.8	2.1334	2523.05	2.70342	2522.04	3.17202	2522.54	3.70704
2526.29	0.639984	2527.97	1.16518	2527.66	2.13231	2526.9	2.70215	2525.89	3.17134	2526.4	3.70672
2530.15	0.639726	2531.82	1.16502	2531.52	2.1315	2530.76	2.70142	2529.75	3.17082	2530.26	3.70657
2534.01	0.639352	2535.68	1.16489	2535.38	2.13051	2534.62	2.70048	2533.61	3.17016	2534.11	3.70636
2537.86	0.639002	2539.54	1.16472	2539.24	2.12945	2538.48	2.6993	2537.46	3.16959	2537.97	3.70608
2541.72	0.63858	2543.39	1.16457	2543.1	2.12815	2542.33	2.69815	2541.32	3.16886	2541.83	3.70577
2545.58	0.638228	2547.25	1.16442	2546.96	2.12701	2546.19	2.69714	2545.17	3.16824	2545.68	3.7056
2549.43	0.637838	2551.11	1.16424	2550.82	2.12589	2550.05	2.6957	2549.03	3.16744	2549.54	3.70538
2553.29	0.637338	2554.96	1.16405	2554.67	2.12504	2553.91	2.69458	2552.89	3.16679	2553.4	3.70511
2557.15	0.636842	2558.82	1.16386	2558.53	2.12386	2557.77	2.69345	2556.74	3.16605	2557.26	3.70476
2561	0.63631	2562.68	1.16368	2562.39	2.12269	2561.62	2.69222	2560.6	3.16533	2561.11	3.70459
2564.86	0.635846	2566.53	1.16349	2566.25	2.1212	2565.48	2.69076	2564.46	3.1645	2564.97	3.70424
2568.72	0.63527	2570.39	1.16332	2570.11	2.12001	2569.34	2.68957	2568.31	3.1638	2568.83	3.70397
2572.57	0.634718	2574.25	1.16311	2573.97	2.11883	2573.2	2.68818	2572.17	3.16301	2572.68	3.70366
2576.43	0.63419	2578.1	1.16296	2577.83	2.11768	2577.06	2.68675	2576.02	3.16228	2576.54	3.70333
2580.29	0.633636	2581.96	1.16275	2581.69	2.11633	2580.91	2.68526	2579.88	3.16133	2580.4	3.70286
2584.14	0.633048	2585.82	1.16256	2585.55	2.11498	2584.77	2.68413	2583.74	3.16053	2584.25	3.70252
2588	0.632452	2589.67	1.16237	2589.41	2.11362	2588.63	2.6827	2587.59	3.15977	2588.11	3.70213
2591.86	0.631846	2593.53	1.16216	2593.26	2.1125	2592.49	2.68118	2591.45	3.15898	2591.97	3.70182
2595.72	0.631236	2597.39	1.16197	2597.12	2.11095	2596.35	2.67957	2595.31	3.15805	2595.83	3.70146
2599.57	0.63067	2601.24	1.16175	2600.98	2.10958	2600.2	2.67812	2599.16	3.15722	2599.68	3.7011
2603.43	0.630068	2605.1	1.16156	2604.84	2.10821	2604.06	2.67669	2603.02	3.15633	2603.54	3.70064
2607.29	0.62948	2608.95	1.16132	2608.7	2.1071	2607.92	2.67541	2606.88	3.15553	2607.4	3.70024
2611.14	0.628992	2612.81	1.16112	2612.56	2.10615	2611.78	2.67427	2610.73	3.1547	2611.25	3.69999
2615	0.6285	2616.67	1.16092	2616.42	2.10544	2615.63	2.67331	2614.59	3.15411	2615.11	3.69979
2618.86	0.628084	2620.52	1.16071	2620.28	2.10449	2619.49	2.67201	2618.44	3.15345	2618.97	3.6994
2622.72	0.627572	2624.38	1.16046	2624.14	2.10367	2623.35	2.67087	2622.3	3.15288	2622.82	3.69921
2626.57	0.627214	2628.24	1.16026	2628	2.10289	2627.21	2.6699	2626.16	3.15233	2626.68	3.69911
2630.43	0.62679	2632.09	1.16003	2631.86	2.10216	2631.07	2.66933	2630.01	3.15187	2630.54	3.69891
2634.28	0.626386	2635.95	1.1598	2635.71	2.10124	2634.92	2.66873	2633.87	3.15142	2634.4	3.69874
2638.14	0.626058	2639.81	1.1596	2639.57	2.10077	2638.78	2.66827	2637.73	3.15108	2638.25	3.6987
2642	0.625646	2643.66	1.15936	2643.43	2.1005	2642.64	2.66781	2641.58	3.15067	2642.11	3.69854
2645.86	0.625156	2647.52	1.15909	2647.29	2.10026	2646.5	2.66747	2645.44	3.15032	2645.97	3.69859
2649.71	0.624664	2651.38	1.15892	2651.15	2.09973	2650.35	2.66697	2649.3	3.1499	2649.82	3.69854
2653.57	0.624134	2655.23	1.15864	2655.01	2.09944	2654.21	2.6665	2653.15	3.14958	2653.68	3.69837
2657.43	0.623582	2659.09	1.15842	2658.87	2.09894	2658.07	2.66602	2657.01	3.14912	2657.54	3.69824
2661.28	0.623024	2662.95	1.15818	2662.73	2.09851	2661.93	2.66576	2660.86	3.14871	2661.4	3.69826
2665.14	0.62238	2666.8	1.15796	2666.59	2.09792	2665.79	2.66519	2664.72	3.14824	2665.25	3.69816
2669	0.62168	2670.66	1.15772	2670.45	2.09746	2669.64	2.66475	2668.58	3.14784	2669.11	3.69809
2672.86	0.620996	2674.52	1.15747	2674.3	2.09673	2673.5	2.66429	2672.43	3.14732	2672.97	3.69783
2676.71	0.620228	2678.37	1.15722	2678.16	2.09599	2677.36	2.66378	2676.29	3.14682	2676.82	3.69752
2680.57	0.619688	2682.23	1.15699	2682.02	2.09518	2681.22	2.66309	2680.15	3.14615	2680.68	3.6973
2684.43	0.619046	2686.09	1.15673	2685.88	2.0947	2685.08	2.66245	2684	3.14562	2684.54	3.69719
2688.28	0.618498	2689.94	1.15649	2689.74	2.09398	2688.93	2.66151	2687.86	3.14499	2688.4	3.69696
2692.14	0.617972	2693.8	1.15625	2693.6	2.09304	2692.79	2.66069	2691.71	3.14442	2692.25	3.69685
2696	0.61743	2697.66	1.15599	2697.46	2.0921	2696.65	2.66004	2695.57	3.14375	2696.11	3.6967
2699.85	0.616868	2701.51	1.15575	2701.32	2.09137	2700.51	2.65923	2699.43	3.14307	2699.97	3.6965
2703.71	0.616298	2705.37	1.15548	2705.18	2.09053	2704.36	2.65823	2703.28	3.1423	2703.82	3.69615
2707.57	0.615644	2709.23	1.15523	2709.04	2.08969	2708.22	2.65724	2707.14	3.14153	2707.68	3.69586
2711.42	0.615042	2713.08	1.15498	2712.89	2.08865	2712.08	2.65601	2711	3.1406	2711.54	3.69558
2715.28	0.614284	2716.94	1.15471	2716.75	2.08753	2715.94	2.65471	2714.85	3.13977	2715.4	3.6953
2719.14	0.61339	2720.79	1.15443	2720.61	2.08608	2719.8	2.65302	2718.71	3.13873	2719.25	3.69473
2722.99	0.612474	2724.65	1.15417	2724.47	2.08473	2723.65	2.65123	2722.57	3.13758	2723.11	3.69413
2726.85	0.611704	2728.51	1.15394	2728.33	2.08317	2727.51	2.64951	2726.42	3.13632	2726.97	3.69358
2730.71	0.6108	2732.36	1.15365	2732.19	2.08162	2731.37	2.64783	2730.28	3.13509	2730.82	3.69311
2734.57	0.609788	2736.22	1.15341	2736.05	2.0799	2735.23	2.64584	2734.13	3.13386	2734.68	3.69257
2738.42	0.608796	2740.08	1.15314	2739.91	2.07835	2739.09	2.64382	2737.99	3.13265	2738.54	3.69206
2742.28	0.607784	2743.93	1.15286	2743.77	2.07666	2742.94	2.64174	2741.85	3.13138	2742.4	3.6915
2746.14	0.606624	2747.79	1.15262	2747.63	2.07492	2746.8	2.63967	2745.7	3.13014	2746.25	3.69099
2749.99	0.605724	2751.65	1.15233	2751.49	2.07349	2750.66	2.63779	2749.56	3.12882	2750.11	3.69047
2753.85	0.604662	2755.5	1.15206	2755.34	2.07218	2754.52	2.6361	2753.42	3.12759	2753.97	3.68979
2757.71	0.603638	2759.36	1.1518	2759.2	2.07053	2758.38	2.63408	2757.27	3.12634	2757.82	3.68908
2761.56	0.602558	2763.22	1.1515	2763.06	2.06906	2762.23	2.63223	2761.13	3.12515	2761.68	3.68855
2765.42	0.60146	2767.07	1.15126	2766.92	2.06746	2766.09	2.63034	2764.98	3.12385	2765.54	3.68797
2769.28	0.600198	2770.93	1.15093	2770.78	2.06594	2769.95	2.62846	2768.84	3.12253	2769.39	3.68734
2773.14	0.598822	2774.79	1.15063	2774.64	2.06423	2773.81	2.62648	2772.7	3.12114	2773.25	3.68666
2776.99	0.597704	2778.64	1.15034	2778.5	2.0625	2777.66	2.62446	2776.55	3.11983	2777.11	3.68605
2780.85	0.59636	2782.5	1.15006	2782.36	2.06068	2781.52	2.62227	2780.41	3.1184	2780.97	3.68535
2784.71	0.594894	2786.36	1.14975	2786.22	2.05883	2785.38	2.61991	2784.27	3.117	2784.82	3.6846
2788.56	0.59343	2790.21	1.14946	2790.08	2.05681	2789.24	2.6173	2788.12	3.11552	2788.68	3.68367
2792.42	0.592026	2794.07	1.14914	2793.93	2.05477	2793.1	2.61489	2791.98	3.1139	2792.54	3.68284
2796.28	0.590542	2797.93	1.14889	2797.79	2.05268	2796.95	2.61242	2795.84	3.1122	2796.39	3.68214
2800.13	0.58921	2801.78	1.14854	2801.65	2.05075	2800.81	2.60995	2799.69	3.11068	2800.25	3.68139
2803.99	0.58776	2805.64	1.14821	2805.51	2.04885	2804.67	2.60758	2803.55	3.10921	2804.11	3.68046
2807.85	0.58628	2809.5	1.14789	2809.37	2.04685	2808.53	2.60506	2807.4	3.1076	2807.97	3.67955
2811.7	0.58511	2813.35	1.14755	2813.23	2.0447	2812.39	2.60225	2811.26	3.10585	2811.82	3.67866
2815.56	0.583822	2817.21	1.14727	2817.09	2.0427	2816.24	2.59981	2815.12	3.10415	2815.68	3.67777
2819.42	0.582686	2821.06	1.14688	2820.95	2.04085	2820.1	2.59731	2818.97	3.1024	2819.54	3.67676
2823.28	0.58159	2824.92	1.14656	2824.81	2.03911	2823.96	2.59479	2822.83	3.10073	2823.39	3.67565
2827.13	0.580514	2828.78	1.14622	2828.66	2.03714	2827.82	2.59238	2826.69	3.09905	2827.25	3.67443
2830.99	0.579262	2832.63	1.14585	2832.52	2.03497	2831.68	2.58959	2830.54	3.09715	2831.11	3.6732
2834.85	0.577896	2836.49	1.14546	2836.38	2.03229	2835.53	2.58631	2834.4	3.0948	2834.97	3.67156
2838.7	0.57634	2840.35	1.14493	2840.24	2.02903	2839.39	2.58263	2838.26	3.09212	2838.82	3.66887
2842.56	0.573802	2844.2	1.14408	2844.1	2.02472	2843.25	2.57785	2842.11	3.08893	2842.68	3.66402
2846.42	0.570048	2848.06	1.14289	2847.96	2.01937	2847.11	2.57169	2845.97	3.08494	2846.54	3.65671
2850.27	0.568088	2851.92	1.14265	2851.82	2.01327	2850.96	2.56497	2849.82	3.08055	2850.39	3.65167
2854.13	0.567236	2855.77	1.14283	2855.68	2.0076	2854.82	2.55872	2853.68	3.07632	2854.25	3.65217
2857.99	0.565802	2859.63	1.14279	2859.54	2.00293	2858.68	2.55314	2857.54	3.0724	2858.11	3.6541
2861.84	0.563828	2863.49	1.14258	2863.4	1.99826	2862.54	2.54751	2861.39	3.06849	2861.97	3.65474
2865.7	0.561044	2867.34	1.14227	2867.26	1.99229	2866.4	2.54062	2865.25	3.06389	2865.82	3.65367
2869.56	0.55774	2871.2	1.14194	2871.11	1.98555	2870.25	2.5328	2869.11	3.05877	2869.68	3.65139
2873.41	0.55515	2875.06	1.14154	2874.97	1.9794	2874.11	2.52547	2872.96	3.05411	2873.54	3.64906
2877.27	0.553446	2878.91	1.14109	2878.83	1.97504	2877.97	2.51996	2876.82	3.05078	2877.39	3.64745
2881.13	0.552492	2882.77	1.14065	2882.69	1.97263	2881.83	2.51665	2880.67	3.0487	2881.25	3.64632
2884.99	0.551966	2886.63	1.14018	2886.55	1.97156	2885.69	2.51502	2884.53	3.04752	2885.11	3.64544
2888.84	0.551492	2890.48	1.13969	2890.41	1.97107	2889.54	2.51466	2888.39	3.04705	2888.97	3.64465
2892.7	0.550938	2894.34	1.13922	2894.27	1.97093	2893.4	2.51471	2892.24	3.04692	2892.82	3.64375
2896.56	0.55021	2898.2	1.13865	2898.13	1.97047	2897.26	2.51439	2896.1	3.04661	2896.68	3.64262
2900.41	0.548556	2902.05	1.13809	2901.99	1.96886	2901.12	2.51309	2899.96	3.04572	2900.54	3.64102
2904.27	0.545846	2905.91	1.13746	2905.85	1.96567	2904.97	2.5098	2903.81	3.04379	2904.39	3.63834
2908.13	0.54142	2909.76	1.13665	2909.7	1.96036	2908.83	2.50414	2907.67	3.04051	2908.25	3.63357
2911.99	0.535282	2913.62	1.1353	2913.56	1.9524	2912.69	2.49574	2911.53	3.03565	2912.11	3.62581
2915.84	0.529188	2917.48	1.13428	2917.42	1.94242	2916.55	2.48499	2915.38	3.0296	2915.97	3.61733
2919.7	0.524856	2921.33	1.13414	2921.28	1.93131	2920.41	2.47326	2919.24	3.02294	2919.82	3.61261
2923.55	0.521206	2925.19	1.13414	2925.14	1.92042	2924.26	2.46221	2923.09	3.01634	2923.68	3.6114
2927.41	0.518072	2929.05	1.134	2929	1.91109	2928.12	2.45283	2926.95	3.01064	2927.54	3.61114
2931.27	0.516174	2932.9	1.13382	2932.86	1.90474	2931.98	2.4456	2930.81	3.00664	2931.39	3.61134
2935.13	0.515158	2936.76	1.13352	2936.72	1.90177	2935.84	2.44124	2934.66	3.00461	2935.25	3.61233
2938.98	0.515144	2940.62	1.13315	2940.58	1.90132	2939.69	2.43983	2938.52	3.00435	2939.11	3.61398
2942.84	0.515426	2944.47	1.13286	2944.44	1.90268	2943.55	2.44058	2942.38	3.00534	2942.96	3.61583
2946.7	0.515596	2948.33	1.13238	2948.3	1.90461	2947.41	2.44212	2946.23	3.00686	2946.82	3.61732
2950.55	0.515166	2952.19	1.13178	2952.15	1.90634	2951.27	2.44338	2950.09	3.0083	2950.68	3.61796
2954.41	0.514878	2956.04	1.13117	2956.01	1.90799	2955.13	2.44469	2953.95	3.00966	2954.54	3.61808
2958.27	0.514988	2959.9	1.13059	2959.87	1.9101	2958.98	2.44697	2957.8	3.01137	2958.39	3.61895
2962.12	0.515528	2963.76	1.13011	2963.73	1.91258	2962.84	2.44996	2961.66	3.01338	2962.25	3.62083
2965.98	0.515758	2967.61	1.12957	2967.59	1.91523	2966.7	2.45268	2965.51	3.01523	2966.11	3.62293
2969.84	0.515448	2971.47	1.12907	2971.45	1.91779	2970.56	2.45469	2969.37	3.01662	2969.96	3.62476
2973.7	0.51482	2975.33	1.12851	2975.31	1.92007	2974.42	2.45618	2973.23	3.0176	2973.82	3.62615
2977.55	0.514396	2979.18	1.12791	2979.17	1.92229	2978.27	2.45759	2977.08	3.01866	2977.68	3.62734
2981.41	0.5147	2983.04	1.12729	2983.03	1.92515	2982.13	2.45993	2980.94	3.0203	2981.53	3.62879
2985.27	0.515326	2986.9	1.12659	2986.89	1.92895	2985.99	2.46324	2984.8	3.02244	2985.39	3.63047
2989.12	0.515902	2990.75	1.12587	2990.74	1.9335	2989.85	2.46718	2988.65	3.02499	2989.25	3.6321
2992.98	0.51649	2994.61	1.12516	2994.6	1.93819	2993.71	2.47136	2992.51	3.02769	2993.11	3.63363
2996.84	0.51661	2998.47	1.12445	2998.46	1.94214	2997.56	2.47516	2996.36	3.03008	2996.96	3.63499
3000.69	0.516	3002.32	1.12366	3002.32	1.94462	3001.42	2.47813	3000.22	3.03158	3000.82	3.63606
3004.55	0.514622	3006.18	1.12288	3006.18	1.94582	3005.28	2.47971	3004.08	3.03201	3004.68	3.63675
3008.41	0.51243	3010.03	1.12211	3010.04	1.94529	3009.14	2.47945	3007.93	3.03157	3008.53	3.63649
3012.26	0.509626	3013.89	1.12139	3013.9	1.94326	3012.99	2.4777	3011.79	3.03041	3012.39	3.63555
3016.12	0.506736	3017.75	1.12058	3017.76	1.94042	3016.85	2.47522	3015.65	3.02872	3016.25	3.63464
3019.98	0.503706	3021.6	1.11969	3021.62	1.93706	3020.71	2.47238	3019.5	3.0266	3020.11	3.63363
3023.84	0.500446	3025.46	1.11887	3025.47	1.93343	3024.57	2.46916	3023.36	3.02411	3023.96	3.63221
3027.69	0.49693	3029.32	1.11798	3029.33	1.92945	3028.43	2.46555	3027.22	3.02149	3027.82	3.63071
3031.55	0.492798	3033.17	1.11712	3033.19	1.92479	3032.28	2.4613	3031.07	3.01847	3031.68	3.62901
3035.41	0.488748	3037.03	1.11617	3037.05	1.91982	3036.14	2.45641	3034.93	3.01512	3035.53	3.62712
3039.26	0.484026	3040.89	1.11525	3040.91	1.91469	3040	2.45116	3038.78	3.01166	3039.39	3.62506
3043.12	0.479704	3044.74	1.11434	3044.77	1.90937	3043.86	2.44587	3042.64	3.00795	3043.25	3.62296
3046.98	0.475464	3048.6	1.11336	3048.63	1.90392	3047.72	2.44073	3046.5	3.0041	3047.11	3.62091
3050.83	0.471462	3052.46	1.11231	3052.49	1.89832	3051.57	2.43569	3050.35	3.00035	3050.96	3.61885
3054.69	0.467704	3056.31	1.11136	3056.35	1.89283	3055.43	2.43071	3054.21	2.99671	3054.82	3.61663
3058.55	0.464432	3060.17	1.11024	3060.21	1.88749	3059.29	2.42579	3058.07	2.99333	3058.68	3.61448
3062.41	0.461516	3064.03	1.10923	3064.07	1.88275	3063.15	2.42126	3061.92	2.99027	3062.53	3.61255
3066.26	0.459016	3067.88	1.10818	3067.93	1.87895	3067.01	2.41747	3065.78	2.98751	3066.39	3.61089
3070.12	0.457436	3071.74	1.10696	3071.78	1.87603	3070.86	2.41438	3069.63	2.98512	3070.25	3.60943
3073.98	0.45548	3077.53	1.10526	3075.64	1.87399	3074.72	2.41188	3073.49	2.98323	3074.11	3.60849
3077.83	0.454858	3081.38	1.10414	3079.5	1.87251	3078.58	2.41012	3077.35	2.98201	3077.96	3.60779
3081.69	0.454472	3085.24	1.10288	3083.36	1.87196	3082.44	2.40925	3081.2	2.98133	3081.82	3.60728
3085.55	0.45431	3089.1	1.1016	3087.22	1.87195	3086.29	2.40908	3085.06	2.98083	3085.68	3.60699
3089.4	0.454358	3092.95	1.10034	3091.08	1.87236	3090.15	2.40935	3088.92	2.98073	3089.53	3.60682
3093.26	0.454116	3096.81	1.09899	3094.94	1.87323	3094.01	2.40983	3092.77	2.98094	3093.39	3.60689
3097.12	0.453732	3100.66	1.0977	3098.8	1.8742	3097.87	2.41039	3096.63	2.98117	3097.25	3.60695
3100.97	0.452932	3104.52	1.09625	3102.66	1.87494	3101.73	2.41067	3100.48	2.98122	3101.11	3.60678
3104.83	0.451786	3108.38	1.09493	3106.51	1.87542	3105.58	2.41054	3104.34	2.981	3104.96	3.60675
3108.69	0.450488	3112.23	1.0935	3110.37	1.87536	3109.44	2.40986	3108.2	2.98055	3108.82	3.6066
3112.55	0.448698	3116.09	1.09213	3114.23	1.87454	3113.3	2.40896	3112.05	2.97996	3112.68	3.60616
3116.4	0.44644	3119.95	1.09068	3118.09	1.87309	3117.16	2.40757	3115.91	2.97886	3116.53	3.60542
3120.26	0.44405	3123.8	1.08908	3121.95	1.87154	3121.02	2.40557	3119.77	2.97723	3120.39	3.60456
3124.12	0.440992	3127.66	1.08746	3125.81	1.86902	3124.87	2.40269	3123.62	2.97505	3124.25	3.60322
3127.97	0.437652	3131.52	1.08595	3129.67	1.86521	3128.73	2.39896	3127.48	2.97244	3128.11	3.60146
3131.83	0.433626	3135.37	1.08419	3133.53	1.86065	3132.59	2.39463	3131.34	2.96938	3131.96	3.59966
3135.69	0.429294	3139.23	1.08257	3137.39	1.85598	3136.45	2.38963	3135.19	2.96606	3135.82	3.59776
3139.54	0.424916	3143.09	1.08085	3141.25	1.8507	3140.3	2.38421	3139.05	2.96234	3139.68	3.59558
3143.4	0.419984	3146.94	1.07902	3145.1	1.84509	3144.16	2.37903	3142.9	2.95839	3143.53	3.59336
3147.26	0.414748	3150.8	1.07735	3148.96	1.83911	3148.02	2.37366	3146.76	2.95419	3147.39	3.59089
3151.11	0.4093	3154.66	1.07559	3152.82	1.83281	3151.88	2.36811	3150.62	2.94999	3151.25	3.58815
3154.97	0.403866	3158.51	1.07362	3156.68	1.82632	3155.74	2.36244	3154.47	2.94574	3155.11	3.58534
3158.83	0.39812	3162.37	1.07163	3160.54	1.81975	3159.59	2.35676	3158.33	2.94144	3158.96	3.58273
3162.68	0.39221	3166.23	1.06972	3164.4	1.81268	3163.45	2.35101	3162.19	2.93689	3162.82	3.5801
3166.54	0.38609	3170.08	1.06779	3168.26	1.80558	3167.31	2.34524	3166.04	2.93221	3166.68	3.57734
3170.4	0.379894	3173.94	1.06575	3172.12	1.79832	3171.17	2.33905	3169.9	2.92748	3170.53	3.57446
3174.26	0.373756	3177.8	1.06381	3175.98	1.79068	3175.02	2.33286	3173.76	2.92273	3174.39	3.57155
3178.11	0.367672	3181.65	1.06168	3179.84	1.78292	3178.88	2.32652	3177.61	2.91773	3178.25	3.56846
3181.97	0.361664	3185.51	1.05967	3183.7	1.77533	3182.74	2.32038	3181.47	2.91266	3182.1	3.56525
3185.83	0.355678	3189.37	1.05755	3187.55	1.76785	3186.6	2.31428	3185.32	2.90765	3185.96	3.5621
3189.68	0.349938	3193.22	1.05555	3191.41	1.76056	3190.46	2.30836	3189.18	2.9029	3189.82	3.55909
3193.54	0.344488	3197.08	1.05355	3195.27	1.75351	3194.31	2.30254	3193.04	2.89827	3193.68	3.55611
3197.4	0.339048	3200.93	1.05145	3199.13	1.747	3198.17	2.29717	3196.89	2.89383	3197.53	3.55322
3201.26	0.333736	3204.79	1.04944	3202.99	1.74055	3202.03	2.29229	3200.75	2.88957	3201.39	3.55022
3205.11	0.329226	3208.65	1.04754	3206.85	1.73477	3205.89	2.28753	3204.61	2.88566	3205.25	3.54767
3208.97	0.324484	3212.5	1.04551	3210.71	1.72965	3209.75	2.28306	3208.46	2.88196	3209.1	3.54531
3212.82	0.319866	3216.36	1.04362	3214.57	1.72511	3213.6	2.27931	3212.32	2.87863	3212.96	3.54306
3216.68	0.315434	3220.22	1.04181	3218.43	1.72046	3217.46	2.27583	3216.17	2.87556	3216.82	3.54116
3220.54	0.31095	3224.07	1.03992	3222.29	1.71619	3221.32	2.27276	3220.03	2.87261	3220.68	3.53942
3224.4	0.306384	3227.93	1.03807	3226.14	1.71243	3225.18	2.26963	3223.89	2.86969	3224.53	3.53756
3228.25	0.301698	3231.79	1.0363	3230	1.70878	3229.03	2.26665	3227.74	2.86705	3228.39	3.53582
3232.11	0.297146	3235.64	1.03454	3233.86	1.7047	3232.89	2.2636	3231.6	2.86435	3232.25	3.53416
3235.97	0.292676	3239.5	1.03272	3237.72	1.70043	3236.75	2.26047	3235.46	2.86152	3236.1	3.53225
3239.82	0.287916	3243.36	1.03104	3241.58	1.69555	3240.61	2.25689	3239.31	2.85829	3239.96	3.53014
3243.68	0.282898	3247.21	1.02933	3245.44	1.69043	3244.47	2.25276	3243.17	2.8547	3243.82	3.52782
3247.54	0.278212	3251.07	1.0275	3249.3	1.68462	3248.32	2.24812	3247.03	2.85068	3247.68	3.52496
3251.39	0.273136	3254.93	1.02573	3253.16	1.67831	3252.18	2.24346	3250.88	2.84641	3251.53	3.52206
3255.25	0.268262	3258.78	1.02391	3257.02	1.67141	3256.04	2.23835	3254.74	2.84174	3255.39	3.51889
3259.11	0.263624	3262.64	1.02213	3260.88	1.66433	3259.9	2.23296	3258.59	2.83713	3259.25	3.51548
3262.97	0.25897	3266.5	1.02023	3264.73	1.65688	3263.76	2.22731	3262.45	2.83233	3263.1	3.512
3266.82	0.254494	3270.35	1.01832	3268.59	1.64933	3267.61	2.22192	3266.31	2.82742	3266.96	3.50836
3270.68	0.250766	3274.21	1.01642	3272.45	1.64179	3271.47	2.21637	3270.16	2.82263	3270.82	3.50453
3274.54	0.247402	3278.07	1.0143	3276.31	1.63523	3275.33	2.21136	3274.02	2.8183	3274.68	3.50108
3278.39	0.244286	3281.92	1.01219	3280.17	1.6291	3279.19	2.207	3277.88	2.8142	3278.53	3.49797
3282.25	0.24164	3285.78	1.01002	3284.03	1.62367	3283.05	2.20318	3281.73	2.81049	3282.39	3.4951
3286.11	0.239282	3289.64	1.00767	3287.89	1.61888	3286.9	2.19942	3285.59	2.8071	3286.25	3.49241
3289.96	0.237188	3293.49	1.00537	3291.75	1.6147	3290.76	2.19622	3289.44	2.80408	3290.1	3.48998
3293.82	0.235636	3297.35	1.00282	3295.61	1.61109	3294.62	2.19332	3293.3	2.80138	3293.96	3.48775
3297.68	0.234236	3301.2	1.00018	3299.47	1.60833	3298.48	2.19076	3297.16	2.79931	3297.82	3.48578
3301.53	0.232682	3305.06	0.99761	3303.32	1.60566	3302.33	2.1886	3301.01	2.79737	3301.67	3.48402
3305.39	0.231692	3308.92	0.995086	3307.18	1.60341	3306.19	2.18704	3304.87	2.79566	3305.53	3.4826
3309.25	0.23074	3312.77	0.992052	3311.04	1.60157	3310.05	2.18561	3308.73	2.79413	3309.39	3.48133
3313.11	0.229896	3316.63	0.989064	3314.9	1.60016	3313.91	2.1845	3312.58	2.79304	3313.25	3.48029
3316.96	0.228774	3320.49	0.986168	3318.76	1.59886	3317.77	2.1829	3316.44	2.79206	3317.1	3.47924
3320.82	0.227584	3324.34	0.98337	3322.62	1.59801	3321.62	2.18174	3320.3	2.79129	3320.96	3.47824
3324.68	0.22688	3328.2	0.980156	3326.48	1.59734	3325.48	2.18092	3324.15	2.79058	3324.82	3.4773
3328.53	0.226082	3332.06	0.977126	3330.34	1.59718	3329.34	2.1806	3328.01	2.79021	3328.67	3.47667
3332.39	0.224988	3335.91	0.974122	3334.2	1.59719	3333.2	2.18019	3331.86	2.78991	3332.53	3.4762
3336.25	0.223966	3339.77	0.971228	3338.06	1.59762	3337.06	2.18011	3335.72	2.78996	3336.39	3.47601
3340.1	0.223156	3343.63	0.96814	3341.92	1.59844	3340.91	2.18041	3339.58	2.79022	3340.24	3.47596
3343.96	0.222168	3347.48	0.964948	3345.77	1.60029	3344.77	2.18105	3343.43	2.79092	3344.1	3.47611
3347.82	0.221328	3351.34	0.962204	3349.63	1.60226	3348.63	2.18178	3347.29	2.79176	3347.96	3.47639
3351.68	0.220748	3355.2	0.958972	3353.49	1.60449	3352.49	2.18315	3351.15	2.79316	3351.82	3.47698
3355.53	0.219686	3359.05	0.956274	3357.35	1.607	3356.35	2.18464	3355	2.79472	3355.67	3.47777
3359.39	0.219054	3362.91	0.953524	3361.21	1.61038	3360.2	2.18667	3358.86	2.79657	3359.53	3.47914
3363.25	0.218062	3366.77	0.951222	3365.07	1.61419	3364.06	2.18875	3362.72	2.79851	3363.39	3.48079
3367.1	0.217366	3370.62	0.948742	3368.93	1.61849	3367.92	2.19127	3366.57	2.80084	3367.24	3.48254
3370.96	0.21685	3374.48	0.946082	3372.79	1.62282	3371.78	2.19412	3370.43	2.80348	3371.1	3.48438
3374.82	0.216376	3378.34	0.943874	3376.65	1.62758	3375.63	2.19767	3374.28	2.80655	3374.96	3.48656
3378.67	0.216096	3382.19	0.94181	3380.51	1.6323	3379.49	2.20128	3378.14	2.80957	3378.82	3.48893
3382.53	0.215542	3386.05	0.940008	3384.36	1.63772	3383.35	2.20508	3382	2.81292	3382.67	3.49162
3386.39	0.215038	3389.9	0.938558	3388.22	1.64321	3387.21	2.209	3385.85	2.81616	3386.53	3.49437
3390.24	0.214722	3393.76	0.93725	3392.08	1.64891	3391.07	2.21367	3389.71	2.8196	3390.39	3.49717
3394.1	0.214506	3397.62	0.935714	3395.94	1.65481	3394.92	2.21838	3393.57	2.82339	3394.24	3.4998
3397.96	0.214216	3401.47	0.934772	3399.8	1.66146	3398.78	2.22321	3397.42	2.82759	3398.1	3.50276
3401.82	0.21403	3405.33	0.933344	3403.66	1.66816	3402.64	2.22798	3401.28	2.83169	3401.96	3.50579
3405.67	0.214216	3409.19	0.932652	3407.52	1.67491	3406.5	2.23351	3405.13	2.83588	3405.82	3.50898
3409.53	0.215098	3413.04	0.932022	3411.38	1.68128	3410.35	2.2392	3408.99	2.84	3409.67	3.51225
3413.39	0.216356	3416.9	0.931092	3415.24	1.68823	3414.21	2.24497	3412.85	2.84452	3413.53	3.51544
3417.24	0.218134	3420.76	0.930588	3419.1	1.69538	3418.07	2.25045	3416.7	2.84894	3417.39	3.51849
3421.1	0.220042	3424.61	0.930336	3422.95	1.70286	3421.93	2.25663	3420.56	2.85372	3421.24	3.52196
3424.96	0.222304	3428.47	0.930522	3426.81	1.71	3425.79	2.26247	3424.42	2.85844	3425.1	3.52508
3428.81	0.224884	3432.33	0.930724	3430.67	1.71732	3429.64	2.26862	3428.27	2.86312	3428.96	3.52795
3432.67	0.22731	3436.18	0.931162	3434.53	1.72442	3433.5	2.27467	3432.13	2.86754	3432.82	3.53087
3436.53	0.229766	3440.04	0.931044	3438.39	1.73128	3437.36	2.28044	3435.99	2.87183	3436.67	3.53379
3440.39	0.23213	3443.9	0.93146	3442.25	1.73774	3441.22	2.2856	3439.84	2.8758	3440.53	3.5363
3444.24	0.23419	3447.75	0.932106	3446.11	1.74477	3445.08	2.29105	3443.7	2.87981	3444.39	3.53871
3448.1	0.236526	3451.61	0.932906	3449.97	1.75158	3448.93	2.2963	3447.55	2.88371	3448.24	3.54097
3451.95	0.239176	3455.47	0.93382	3453.83	1.75752	3452.79	2.30148	3451.41	2.88761	3452.1	3.54342
3455.81	0.241956	3459.32	0.93531	3457.69	1.7627	3456.65	2.30649	3455.27	2.8914	3455.96	3.54575
3459.67	0.244598	3463.18	0.93627	3461.54	1.76849	3460.51	2.31195	3459.12	2.89566	3459.82	3.54804
3463.53	0.24786	3467.04	0.937934	3465.4	1.77451	3464.36	2.31694	3462.98	2.8997	3463.67	3.55032
3467.38	0.250944	3470.89	0.93914	3469.26	1.78106	3468.22	2.32221	3466.84	2.90385	3467.53	3.55292
3471.24	0.254216	3474.75	0.94048	3473.12	1.78733	3472.08	2.32783	3470.69	2.90796	3471.39	3.55546
3475.1	0.25788	3478.61	0.942408	3476.98	1.79381	3475.94	2.33387	3474.55	2.91249	3475.24	3.55827
3478.95	0.261502	3482.46	0.944362	3480.84	1.80042	3479.8	2.33961	3478.41	2.91682	3479.1	3.56092
3482.81	0.265374	3486.32	0.946534	3484.7	1.80782	3483.65	2.34616	3482.26	2.92174	3482.96	3.56365
3486.67	0.269652	3490.18	0.949196	3488.56	1.81494	3487.51	2.35241	3486.12	2.9264	3486.82	3.56616
3490.53	0.27425	3494.03	0.95202	3492.42	1.82174	3491.37	2.35856	3489.97	2.93081	3490.67	3.56867
3494.38	0.278756	3497.89	0.954784	3496.28	1.82749	3495.23	2.36436	3493.83	2.93533	3494.53	3.57112
3498.24	0.283618	3501.74	0.957672	3500.14	1.83329	3499.09	2.3699	3497.69	2.93988	3498.39	3.57361
3502.09	0.288034	3505.6	0.9607	3503.99	1.83926	3502.94	2.37538	3501.54	2.94392	3502.24	3.57592
3505.95	0.293074	3509.46	0.963556	3507.85	1.84544	3506.8	2.38106	3505.4	2.9482	3506.1	3.57806
3509.81	0.298078	3513.31	0.966756	3511.71	1.85075	3510.66	2.38568	3509.26	2.95211	3509.96	3.57996
3513.67	0.303214	3517.17	0.969574	3515.57	1.85596	3514.52	2.39053	3513.11	2.95593	3513.82	3.58216
3517.52	0.308702	3521.03	0.972444	3519.43	1.86025	3518.38	2.39493	3516.97	2.95945	3517.67	3.58413
3521.38	0.31399	3524.88	0.975506	3523.29	1.86493	3522.23	2.39966	3520.82	2.96325	3521.53	3.58609
3525.24	0.319204	3528.74	0.978408	3527.15	1.87054	3526.09	2.40402	3524.68	2.96694	3525.39	3.58787
3529.09	0.324476	3532.6	0.981296	3531.01	1.87701	3529.95	2.40886	3528.54	2.97088	3529.24	3.58982
3532.95	0.330042	3536.45	0.984058	3534.87	1.88211	3533.81	2.41349	3532.39	2.97468	3533.1	3.59199
3536.81	0.335446	3540.31	0.986896	3538.73	1.88718	3537.66	2.41846	3536.25	2.97878	3536.96	3.59432
3540.66	0.341544	3544.17	0.989596	3542.58	1.89205	3541.52	2.42306	3540.11	2.98262	3540.81	3.59648
3544.52	0.347118	3548.02	0.99201	3546.44	1.8982	3545.38	2.42841	3543.96	2.98689	3544.67	3.59897
3548.38	0.353418	3551.88	0.994462	3550.3	1.90488	3549.24	2.43429	3547.82	2.99138	3548.53	3.60146
3552.24	0.359798	3555.74	0.997518	3554.16	1.91094	3553.1	2.44012	3551.67	2.99582	3552.39	3.60392
3556.09	0.366498	3559.59	1.00131	3558.02	1.91627	3556.95	2.44567	3555.53	3.00027	3556.24	3.6065
3559.95	0.373912	3563.45	1.00591	3561.88	1.92153	3560.81	2.45138	3559.39	3.00491	3560.1	3.60929
3563.81	0.380676	3567.31	1.01118	3565.74	1.92752	3564.67	2.45741	3563.24	3.0091	3563.96	3.61192
3567.66	0.387452	3571.16	1.01625	3569.6	1.93794	3568.53	2.46638	3567.1	3.01497	3567.81	3.61546
3571.52	0.394762	3575.02	1.02107	3573.46	1.94571	3572.39	2.47337	3570.96	3.02053	3571.67	3.61867
3575.38	0.402064	3578.88	1.026	3577.32	1.95137	3576.24	2.47974	3574.81	3.0253	3575.53	3.62177
3579.23	0.40966	3582.73	1.03147	3581.17	1.95796	3580.1	2.48701	3578.67	3.03066	3579.39	3.62507
3583.09	0.417258	3586.59	1.03691	3585.03	1.96429	3583.96	2.49386	3582.53	3.03583	3583.24	3.62826
3586.95	0.424918	3590.45	1.04422	3588.89	1.97317	3587.82	2.50203	3586.38	3.04163	3587.1	3.63177
3590.8	0.432754	3594.3	1.05121	3592.75	1.98345	3591.68	2.51178	3590.24	3.04826	3590.96	3.63581
3594.66	0.439864	3598.16	1.05838	3596.61	1.99091	3595.53	2.52013	3594.1	3.0537	3594.81	3.63998
3598.52	0.44662	3602.02	1.06587	3600.47	1.99988	3599.39	2.53025	3597.95	3.06018	3598.67	3.64501
3602.38	0.453348	3605.87	1.07182	3604.33	2.00802	3603.25	2.53986	3601.81	3.06636	3602.53	3.64975
3606.23	0.459514	3609.73	1.07861	3608.19	2.01609	3607.11	2.54974	3605.66	3.07246	3606.39	3.65484
3610.09	0.466604	3613.59	1.08591	3612.05	2.0263	3610.96	2.56183	3609.52	3.07957	3610.24	3.66058
3613.95	0.473816	3617.44	1.09363	3615.91	2.03709	3614.82	2.57476	3613.38	3.08695	3614.1	3.66621
3617.8	0.481852	3621.3	1.10321	3619.76	2.04887	3618.68	2.58762	3617.23	3.09424	3617.96	3.67203
3621.66	0.488552	3625.15	1.11052	3623.62	2.06046	3622.54	2.60157	3621.09	3.1027	3621.81	3.67853
3625.52	0.495192	3629.01	1.11838	3627.48	2.06795	3626.4	2.61262	3624.94	3.10893	3625.67	3.68344
3629.37	0.500856	3632.87	1.12372	3631.34	2.08358	3630.25	2.63034	3628.8	3.11778	3629.53	3.69072
3633.23	0.506	3636.72	1.12922	3635.2	2.09807	3634.11	2.64793	3632.66	3.12722	3633.39	3.69832
3637.09	0.511518	3640.58	1.13432	3639.06	2.1076	3637.97	2.66227	3636.51	3.13481	3637.24	3.70442
3640.95	0.5168	3644.44	1.13872	3642.92	2.11666	3641.83	2.67671	3640.37	3.14262	3641.1	3.71021
3644.8	0.52365	3648.29	1.14284	3646.78	2.1239	3645.68	2.68878	3644.23	3.14906	3644.96	3.71521
3648.66	0.528006	3652.15	1.14773	3650.64	2.13809	3649.54	2.70489	3648.08	3.15638	3648.81	3.72085
3652.52	0.532256	3656.01	1.15104	3654.5	2.15486	3653.4	2.72374	3651.94	3.16559	3652.67	3.72774
3656.37	0.536666	3659.86	1.15405	3658.36	2.16331	3657.26	2.7365	3655.8	3.17162	3656.53	3.73344
3660.23	0.5408	3663.72	1.15653	3662.21	2.17158	3661.12	2.74948	3659.65	3.17801	3660.38	3.73826
3664.09	0.544798	3667.58	1.15825	3666.07	2.1766	3664.97	2.75919	3663.51	3.18309	3664.24	3.74113
3667.94	0.548974	3671.43	1.16052	3669.93	2.18112	3668.83	2.7676	3667.36	3.18689	3668.1	3.74401
3671.8	0.551966	3675.29	1.16187	3673.79	2.18687	3672.69	2.77538	3671.22	3.18964	3671.96	3.74744
3675.66	0.555052	3679.15	1.16321	3677.65	2.19547	3676.55	2.78441	3675.08	3.19279	3675.81	3.75044
3679.51	0.557404	3683	1.16428	3681.51	2.20185	3680.41	2.79218	3678.93	3.19682	3679.67	3.75265
3683.37	0.55951	3686.86	1.16528	3685.37	2.20288	3684.26	2.7967	3682.79	3.19953	3683.53	3.75419
3687.23	0.56289	3690.72	1.16653	3689.23	2.20343	3688.12	2.79926	3686.65	3.20012	3687.38	3.75519
3691.09	0.564574	3694.57	1.16735	3693.09	2.20852	3691.98	2.8033	3690.5	3.20117	3691.24	3.75694
3694.94	0.566354	3698.43	1.1681	3696.95	2.21104	3695.84	2.80655	3694.36	3.20326	3695.1	3.75834
3698.8	0.567894	3702.29	1.16831	3700.8	2.21127	3699.69	2.80861	3698.22	3.20429	3698.95	3.75884
3702.66	0.568818	3706.14	1.16846	3704.66	2.21176	3703.55	2.80976	3702.07	3.20479	3702.81	3.75914
3706.51	0.570234	3710	1.16775	3708.52	2.2117	3707.41	2.81	3705.93	3.20527	3706.67	3.75943
3710.37	0.568772	3713.86	1.1666	3712.38	2.21342	3711.27	2.81051	3709.78	3.20466	3710.53	3.75925
3714.23	0.570462	3717.71	1.16746	3716.24	2.21633	3715.13	2.81299	3713.64	3.20554	3714.38	3.76015
3718.08	0.57299	3721.57	1.1686	3720.1	2.21599	3718.98	2.81412	3717.5	3.2065	3718.24	3.76037
3721.94	0.574686	3725.43	1.1695	3723.96	2.21622	3722.84	2.8146	3721.35	3.206	3722.1	3.76008
3725.8	0.574972	3729.28	1.1694	3727.82	2.216	3726.7	2.81406	3725.21	3.20556	3725.95	3.76031
3729.66	0.575264	3733.14	1.16769	3731.68	2.2147	3730.56	2.81319	3729.07	3.20585	3729.81	3.76097
3733.51	0.57413	3736.99	1.1671	3735.54	2.21391	3734.42	2.81216	3732.92	3.20415	3733.67	3.761
3737.37	0.573608	3740.85	1.16706	3739.39	2.21708	3738.27	2.8141	3736.78	3.2046	3737.53	3.76111
3741.22	0.572718	3744.71	1.16537	3743.25	2.21739	3742.13	2.81443	3740.63	3.20571	3741.38	3.76095
3745.08	0.573786	3748.56	1.16543	3747.11	2.21607	3745.99	2.81345	3744.49	3.20488	3745.24	3.76097
3748.94	0.57285	3752.42	1.16501	3750.97	2.21619	3749.85	2.81255	3748.35	3.20363	3749.1	3.76131
3752.8	0.573396	3756.28	1.1646	3754.83	2.21891	3753.71	2.81416	3752.2	3.20413	3752.95	3.76214
3756.65	0.573502	3760.13	1.16475	3758.69	2.21932	3757.56	2.81601	3756.06	3.20531	3756.81	3.76273
3760.51	0.573708	3763.99	1.1644	3762.55	2.21971	3761.42	2.81745	3759.92	3.20593	3760.67	3.76284
3764.37	0.573956	3767.85	1.16424	3766.41	2.21921	3765.28	2.81776	3763.77	3.20618	3764.53	3.76301
3768.22	0.574088	3771.7	1.16422	3770.27	2.21857	3769.14	2.81734	3767.63	3.2058	3768.38	3.76361
3772.08	0.574178	3775.56	1.16386	3774.13	2.21893	3772.99	2.81787	3771.49	3.20598	3772.24	3.76375
3775.94	0.574556	3779.42	1.16381	3777.99	2.21902	3776.85	2.81801	3775.34	3.20602	3776.1	3.7633
3779.8	0.57471	3783.27	1.16324	3781.84	2.21962	3780.71	2.8176	3779.2	3.20575	3779.95	3.76293
3783.65	0.57464	3787.13	1.16344	3785.7	2.22036	3784.57	2.81771	3783.05	3.20565	3783.81	3.76281
3787.51	0.574742	3790.99	1.16318	3789.56	2.21996	3788.43	2.81772	3786.91	3.20539	3787.67	3.76318
3791.36	0.575144	3794.84	1.1624	3793.42	2.2191	3792.28	2.81741	3790.77	3.20553	3791.53	3.76353
3795.22	0.575832	3798.7	1.16279	3797.28	2.21843	3796.14	2.81697	3794.62	3.20591	3795.38	3.76295
3799.08	0.57573	3802.56	1.16243	3801.14	2.21826	3800	2.81599	3798.48	3.20533	3799.24	3.76251
3802.94	0.575258	3806.41	1.16231	3805	2.21907	3803.86	2.81496	3802.34	3.20423	3803.1	3.7628
3806.79	0.575476	3810.27	1.16196	3808.86	2.22073	3807.72	2.81566	3806.19	3.20396	3806.95	3.76359
3810.65	0.57563	3814.13	1.16182	3812.72	2.22064	3811.57	2.81635	3810.05	3.20464	3810.81	3.76346
3814.51	0.576494	3817.98	1.1612	3816.58	2.21897	3815.43	2.81571	3813.91	3.2048	3814.67	3.76273
3818.36	0.575788	3821.84	1.16116	3820.43	2.2176	3819.29	2.81387	3817.76	3.20354	3818.53	3.76244
3822.22	0.57608	3825.7	1.16085	3824.29	2.21868	3823.15	2.81346	3821.62	3.20281	3822.38	3.76297
3826.08	0.57602	3829.55	1.16064	3828.15	2.21876	3827.01	2.81406	3825.47	3.20322	3826.24	3.76343
3829.93	0.576164	3833.41	1.16046	3832.01	2.21762	3830.86	2.81403	3829.33	3.2039	3830.1	3.76309
3833.79	0.576442	3837.27	1.15986	3835.87	2.21599	3834.72	2.81344	3833.19	3.20341	3833.95	3.76238
3837.65	0.576212	3841.12	1.1599	3839.73	2.21565	3838.58	2.81227	3837.04	3.20115	3837.81	3.76211
3841.51	0.575832	3844.98	1.15986	3843.59	2.21919	3842.44	2.81205	3840.9	3.2011	3841.67	3.76201
3845.36	0.576202	3848.83	1.15972	3847.45	2.21944	3846.29	2.8133	3844.76	3.2028	3845.53	3.76201
3849.22	0.5752	3852.69	1.16049	3851.31	2.21621	3850.15	2.81249	3848.61	3.20278	3849.38	3.76147
3853.08	0.575882	3856.55	1.15901	3855.17	2.21582	3854.01	2.80948	3852.47	3.20013	3853.24	3.76071
3856.93	0.575654	3860.4	1.15851	3859.02	2.218	3857.87	2.80985	3856.32	3.20054	3857.1	3.76138
3860.79	0.575898	3864.26	1.15894	3862.88	2.2169	3861.73	2.81068	3860.18	3.2011	3860.95	3.76168
3864.65	0.575512	3868.12	1.1581	3866.74	2.21726	3865.58	2.81068	3864.04	3.20085	3864.81	3.76147
3868.5	0.575412	3871.97	1.15778	3870.6	2.21806	3869.44	2.80971	3867.89	3.20036	3868.67	3.76113
3872.36	0.57518	3875.83	1.15813	3874.46	2.21819	3873.3	2.80866	3871.75	3.19978	3872.53	3.7615
3876.22	0.575234	3879.69	1.15729	3878.32	2.21688	3877.16	2.80884	3875.61	3.20039	3876.38	3.76195
3880.07	0.574978	3883.54	1.15766	3882.18	2.21585	3881.02	2.80816	3879.46	3.20032	3880.24	3.76158
3883.93	0.574892	3887.4	1.15735	3886.04	2.21628	3884.87	2.80763	3883.32	3.19984	3884.1	3.76127
3887.79	0.575114	3891.26	1.15703	3889.9	2.21611	3888.73	2.80781	3887.18	3.19999	3887.95	3.76138
3891.65	0.574828	3895.11	1.15688	3893.76	2.21588	3892.59	2.80786	3891.03	3.20018	3891.81	3.76149
3895.5	0.574876	3898.97	1.15661	3897.61	2.21519	3896.45	2.80795	3894.89	3.2002	3895.67	3.76137
3899.36	0.574998	3902.83	1.15639	3901.47	2.21426	3900.3	2.80644	3898.74	3.19904	3899.52	3.76074
3903.22	0.574458	3906.68	1.15653	3905.33	2.21628	3904.16	2.80501	3902.6	3.19821	3903.38	3.76042
3907.07	0.574252	3910.54	1.15619	3909.19	2.21722	3908.02	2.80631	3906.46	3.19904	3907.24	3.76101
3910.93	0.574214	3914.4	1.15584	3913.05	2.21572	3911.88	2.80699	3910.31	3.19944	3911.09	3.76143
3914.79	0.574168	3918.25	1.15572	3916.91	2.21487	3915.74	2.80646	3914.17	3.19906	3914.95	3.761
3918.64	0.574176	3922.11	1.15521	3920.77	2.21517	3919.59	2.80562	3918.03	3.19835	3918.81	3.76069
3922.5	0.573984	3925.97	1.15541	3924.63	2.21485	3923.45	2.80525	3921.88	3.19805	3922.67	3.76092
3926.36	0.574064	3929.82	1.1551	3928.49	2.21455	3927.31	2.8051	3925.74	3.1984	3926.52	3.76083
3930.22	0.573628	3933.68	1.15516	3932.35	2.21501	3931.17	2.80453	3929.59	3.19835	3930.38	3.76047
3934.07	0.573574	3937.54	1.15484	3936.21	2.21607	3935.02	2.80459	3933.45	3.19813	3934.24	3.76045
3937.93	0.573522	3941.39	1.1544	3940.06	2.21549	3938.88	2.80429	3937.31	3.19827	3938.09	3.76069
3941.79	0.573542	3945.25	1.15445	3943.92	2.21443	3942.74	2.8037	3941.16	3.19807	3941.95	3.7606
3945.64	0.573444	3949.11	1.15433	3947.78	2.2141	3946.6	2.8038	3945.02	3.19768	3945.81	3.76029
3949.5	0.57328	3952.96	1.15427	3951.64	2.21433	3950.46	2.80438	3948.88	3.19745	3949.67	3.75994
3953.36	0.573066	3956.82	1.15401	3955.5	2.21418	3954.31	2.80443	3952.73	3.19779	3953.52	3.76001
3957.21	0.573044	3960.67	1.15389	3959.36	2.21372	3958.17	2.80394	3956.59	3.19786	3957.38	3.76038
3961.07	0.572802	3964.53	1.15378	3963.22	2.2136	3962.03	2.80355	3960.45	3.19777	3961.24	3.76048
3964.93	0.572912	3968.39	1.15362	3967.08	2.21389	3965.89	2.80363	3964.3	3.19766	3965.09	3.76022
3968.78	0.572812	3972.24	1.15341	3970.94	2.21394	3969.75	2.80385	3968.16	3.19742	3968.95	3.76016
3972.64	0.572612	3976.1	1.1533	3974.8	2.21397	3973.6	2.80394	3972.01	3.19734	3972.81	3.76044
3976.5	0.57257	3979.96	1.15312	3978.65	2.2139	3977.46	2.80368	3975.87	3.19733	3976.67	3.76026
3980.36	0.572484	3983.81	1.15298	3982.51	2.21416	3981.32	2.80322	3979.73	3.19736	3980.52	3.76006
3984.21	0.572464	3987.67	1.15281	3986.37	2.21406	3985.18	2.80313	3983.58	3.19743	3984.38	3.76024
3988.07	0.572268	3991.53	1.15272	3990.23	2.21362	3989.04	2.80363	3987.44	3.19771	3988.24	3.76055
3991.93	0.572134	3995.38	1.15262	3994.09	2.214	3992.89	2.80407	3991.3	3.19808	3992.09	3.76072
3995.78	0.572068	3999.24	1.15242	3997.95	2.21444	3996.75	2.80447	3995.15	3.19831	3995.95	3.7608
3999.64	0.571924	4000.14	1.15263	4001.81	2.21417	4000.61	2.80425	3999.01	3.19824	3999.81	3.76087
raw data for Fig. S2b
The values of SiW		The values of R32-SiW		The values of R32-5%-SiW		The values of R32-15%-SiW		The values of R32-30%-SiW
Chemical shift (ppm)	Intensity (a.u.)	Chemical shift (ppm)	Intensity (a.u.)	Chemical shift (ppm)	Intensity (a.u.)	Chemical shift (ppm)	Intensity (a.u.)	Chemical shift (ppm)	Intensity (a.u.)
-119.999	184200000	-119.753	135722900	-119.873	89987770	-120.017	51867800	-119.993	6876370
-119.992	183300000	-119.745	135829100	-119.865	90065280	-120.009	51958250	-119.985	7232870
-119.984	182300000	-119.738	135907800	-119.858	90417310	-120.002	51606500	-119.978	7330000
-119.976	181100000	-119.73	135903400	-119.85	90601660	-119.994	51375350	-119.97	7240000
-119.969	180700000	-119.723	135813100	-119.843	90958340	-119.987	51214550	-119.963	7230000
-119.961	181100000	-119.715	135703400	-119.835	91055520	-119.979	51043700	-119.955	6999300
-119.953	184400000	-119.707	135642400	-119.827	90965470	-119.971	50892950	-119.947	6903280
-119.946	185700000	-119.7	135630200	-119.82	90955460	-119.964	50671850	-119.94	6616550
-119.938	182200000	-119.692	135609400	-119.812	90724640	-119.956	50492870	-119.932	6500660
-119.93	183300000	-119.684	135536400	-119.804	90628580	-119.948	50774470	-119.924	6387310
-119.923	181100000	-119.677	135421500	-119.797	90341700	-119.941	50831890	-119.917	6411110
-119.915	180900000	-119.669	135302500	-119.789	90225760	-119.933	50906950	-119.909	6547680
-119.908	180100000	-119.662	135197700	-119.782	90112350	-119.926	50963680	-119.902	6850290
-119.9	184400000	-119.654	135093000	-119.774	90136170	-119.918	51011510	-119.894	7140000
-119.892	185600000	-119.646	134959100	-119.766	90272810	-119.91	51078560	-119.886	7390000
-119.885	186500000	-119.639	134773600	-119.759	90575560	-119.903	51173500	-119.879	7600000
-119.877	184400000	-119.631	134540400	-119.751	90865420	-119.895	51274620	-119.871	7790000
-119.869	183200000	-119.623	134299300	-119.743	91115540	-119.887	51345200	-119.863	7860000
-119.862	180300000	-119.616	134109100	-119.736	91325650	-119.88	51375350	-119.856	7950000
-119.854	185400000	-119.608	134014500	-119.728	91515740	-119.872	51365300	-119.848	7600000
-119.847	185700000	-119.601	134014500	-119.721	91585780	-119.865	51325100	-119.841	7370000
-119.839	184300000	-119.593	134100200	-119.713	91675820	-119.857	51272630	-119.833	7210000
-119.831	184500000	-119.585	134273000	-119.705	91325650	-119.849	51193240	-119.825	7040000
-119.824	185600000	-119.578	134503300	-119.698	91095540	-119.842	51083330	-119.818	6890000
-119.816	187700000	-119.57	134727900	-119.69	90935460	-119.834	50937840	-119.81	6670000
-119.808	184400000	-119.562	134878500	-119.682	90765370	-119.826	50751370	-119.802	6491910
-119.801	185100000	-119.555	134939800	-119.675	90615300	-119.819	51133480	-119.795	6772110
-119.793	185900000	-119.547	134952100	-119.667	90395180	-119.811	50922160	-119.787	6829240
-119.786	186000000	-119.54	134953800	-119.66	90217010	-119.804	50881240	-119.78	6903930
-119.778	187400000	-119.532	134938800	-119.652	90497340	-119.796	50755790	-119.772	6960380
-119.77	182600000	-119.524	134878800	-119.644	90554510	-119.788	50689540	-119.764	7007970
-119.763	185500000	-119.517	134766800	-119.637	90629230	-119.781	50202300	-119.757	7074690
-119.755	181300000	-119.51	134623900	-119.629	90685710	-119.773	50109200	-119.749	7169150
-119.747	181400000	-119.502	134480200	-119.621	90733320	-119.765	50002090	-119.741	7269770
-119.74	183500000	-119.495	134367400	-119.614	90800080	-119.758	50108960	-119.734	7340000
-119.732	186600000	-119.487	134320400	-119.606	90894580	-119.75	50262600	-119.726	7129330
-119.725	184800000	-119.48	134366200	-119.599	90995250	-119.743	50340460	-119.719	6919060
-119.717	184900000	-119.472	134502800	-119.591	91065520	-119.735	50694080	-119.711	6878350
-119.709	182100000	-119.464	134695900	-119.583	91095540	-119.727	50879250	-119.703	6753520
-119.702	181900000	-119.457	134899000	-119.576	91085530	-119.72	51237540	-119.696	6687600
-119.694	180500000	-119.449	135081200	-119.568	90659990	-119.712	51335150	-119.688	6202790
-119.686	184400000	-119.441	135246800	-119.56	90474350	-119.704	51244700	-119.68	6110140
-119.679	186700000	-119.434	135427300	-119.553	90243760	-119.697	51234650	-119.673	6003570
-119.671	184400000	-119.426	135646700	-119.545	89980150	-119.689	51002790	-119.665	6109910
-119.664	182600000	-119.419	135891800	-119.538	89726650	-119.682	50906290	-119.658	6262790
-119.656	184700000	-119.411	136125600	-119.53	89551890	-119.674	50618130	-119.65	6340260
-119.648	183800000	-119.403	136335700	-119.522	89520020	-119.666	50501660	-119.642	6692120
-119.641	182900000	-119.396	136535800	-119.515	89652910	-119.659	50387740	-119.635	5795270
-119.633	181100000	-119.388	136715800	-119.507	89910020	-119.651	50411670	-119.627	5928100
-119.625	182700000	-119.38	136845900	-119.499	90204480	-119.643	50548920	-119.619	6185080
-119.618	184800000	-119.373	136875900	-119.492	90854750	-119.636	50853040	-119.612	6479390
-119.61	186600000	-119.365	136835900	-119.484	90644370	-119.628	51144200	-119.604	7129330
-119.603	182300000	-119.357	136735900	-119.476	90603640	-119.62	51395450	-119.596	6919060
-119.595	181100000	-119.35	136565800	-119.469	90478740	-119.613	51606500	-119.589	6878350
-119.587	182700000	-119.342	136305600	-119.461	90412790	-119.605	51797450	-119.581	6753520
-119.58	181100000	-119.335	135989900	-119.454	89927740	-119.598	51867800	-119.574	6687600
-119.572	182700000	-119.327	135687300	-119.446	89835050	-119.59	51958250	-119.566	6202790
-119.564	184400000	-119.319	135455300	-119.438	89728420	-119.582	51606500	-119.558	6110140
-119.557	185500000	-119.312	135294800	-119.431	89834820	-119.575	51375350	-119.551	6003570
-119.549	186500000	-119.304	135197100	-119.423	89987770	-119.567	51214550	-119.543	6109910
-119.541	182100000	-119.296	135182400	-119.415	90065280	-119.559	51043700	-119.535	6262790
-119.534	182000000	-119.289	135267100	-119.408	90417310	-119.552	50892950	-119.528	6340260
-119.526	180800000	-119.281	135414500	-119.4	90601660	-119.544	50671850	-119.52	6692120
-119.519	180700000	-119.274	135550400	-119.393	90958340	-119.537	50492870	-119.513	6876370
-119.511	184400000	-119.266	135620900	-119.385	91055520	-119.529	50774470	-119.505	7232870
-119.503	188800000	-119.258	135621100	-119.378	90965470	-119.521	50831890	-119.497	7330000
-119.496	182200000	-119.251	135581200	-119.371	90955460	-119.514	50906950	-119.49	7240000
-119.488	182300000	-119.243	135545300	-119.363	90724640	-119.506	50963680	-119.482	7230000
-119.48	184200000	-119.235	135554200	-119.355	90628580	-119.498	51011510	-119.474	6999300
-119.473	184500000	-119.228	135622900	-119.348	90341700	-119.491	51078560	-119.467	6903280
-119.465	184400000	-119.22	135730200	-119.34	90225760	-119.483	51173500	-119.459	6616550
-119.458	183300000	-119.213	135840000	-119.333	90112350	-119.476	51274620	-119.452	6500660
-119.45	184600000	-119.205	135930700	-119.325	90136170	-119.468	51345200	-119.444	6387310
-119.442	184600000	-119.197	135993700	-119.317	90272810	-119.46	51375350	-119.436	6411110
-119.435	184600000	-119.19	136014600	-119.31	90575560	-119.453	51365300	-119.429	6547680
-119.427	184600000	-119.182	135976700	-119.302	90865420	-119.445	51325100	-119.421	6850290
-119.419	183300000	-119.174	135879400	-119.294	91115540	-119.437	51272630	-119.413	7140000
-119.412	183300000	-119.167	135739400	-119.287	91325650	-119.43	51193240	-119.406	7390000
-119.404	183300000	-119.159	135574000	-119.279	91515740	-119.422	51083330	-119.398	7600000
-119.397	183300000	-119.152	135403200	-119.272	91585780	-119.415	50937840	-119.391	7790000
-119.389	185500000	-119.144	135263900	-119.264	91675820	-119.407	50751370	-119.383	7860000
-119.381	185400000	-119.136	135200800	-119.256	91325650	-119.399	50519740	-119.375	7950000
-119.374	185500000	-119.129	135231800	-119.249	91095540	-119.392	50254950	-119.368	7600000
-119.366	185500000	-119.121	135331500	-119.241	90935460	-119.384	50000300	-119.36	7370000
-119.358	185400000	-119.113	135452800	-119.233	90765370	-119.376	49824760	-119.352	7210000
-119.351	182100000	-119.106	135556200	-119.226	90615300	-119.369	49792740	-119.345	7040000
-119.343	182100000	-119.098	135620800	-119.218	90395180	-119.361	49926240	-119.337	6890000
-119.336	183200000	-119.091	135642400	-119.211	90217010	-119.354	50184500	-119.33	6670000
-119.328	183300000	-119.083	135630100	-119.203	90497340	-119.346	50480290	-119.322	6491910
-119.32	182400000	-119.075	135592200	-119.195	90554510	-119.338	51133480	-119.314	6772110
-119.313	183300000	-119.068	135519800	-119.188	90629230	-119.331	50922160	-119.307	6829240
-119.305	183300000	-119.06	135393100	-119.18	90685710	-119.323	50881240	-119.299	6903930
-119.297	183300000	-119.052	135208900	-119.172	90733320	-119.315	50755790	-119.291	6960380
-119.29	183300000	-119.045	134991500	-119.165	90800080	-119.308	50689540	-119.284	7007970
-119.282	182200000	-119.037	134772200	-119.157	90894580	-119.3	50202300	-119.276	7074690
-119.275	182200000	-119.03	134571900	-119.15	90995250	-119.293	50109200	-119.269	7169150
-119.267	182200000	-119.022	134412300	-119.142	91065520	-119.285	50002090	-119.261	7269770
-119.259	182200000	-119.014	134331100	-119.134	91095540	-119.277	50108960	-119.253	7340000
-119.252	182200000	-119.008	135264000	-119.127	91085530	-119.27	50262600	-119.246	7370000
-119.244	180900000	-119	135344400	-119.119	91045510	-119.262	50340460	-119.238	7360000
-119.236	180900000	-118.992	135492200	-119.111	90993280	-119.254	50694080	-119.23	7320000
-119.229	180900000	-118.985	135660600	-119.104	90914240	-119.247	50879250	-119.223	7267790
-119.221	180900000	-118.977	135798500	-119.096	90804820	-119.239	51133480	-119.215	7188790
-119.214	180900000	-118.969	135871700	-119.088	90659990	-119.231	50922160	-119.207	7079430
-119.206	180900000	-118.962	135866600	-119.081	90474350	-119.224	50881240	-119.2	6934670
-119.198	184600000	-118.954	135791000	-119.073	90243760	-119.216	50755790	-119.192	6502300
-119.191	184600000	-118.947	135679100	-119.066	89980150	-119.209	50689540	-119.185	6409200
-119.183	184600000	-118.939	135579000	-119.058	89726650	-119.201	50202300	-119.177	6302090
-119.175	184600000	-118.931	135518100	-119.05	89551890	-119.193	50109200	-119.169	6408960
-119.168	183300000	-118.924	135484800	-119.043	89520020	-119.186	50002090	-119.162	6562600
-119.16	183500000	-118.916	135451800	-119.035	89652910	-119.178	50108960	-119.154	6640460
-119.152	183500000	-118.908	135410400	-119.027	89910020	-119.17	50262600	-119.146	6994080
-119.145	183500000	-118.901	135367000	-119.02	90204480	-119.163	50340460	-119.139	7179250
-119.137	183500000	-118.893	135314200	-119.012	90854750	-119.155	50694080	-119.131	7537540
-119.13	183500000	-118.886	135226400	-119.005	90644370	-119.148	50879250	-119.124	7635150
-119.122	183500000	-118.878	135092400	-118.997	90603640	-119.14	51237540	-119.116	7544700
-119.114	181400000	-118.87	134936800	-118.989	90478740	-119.132	51335150	-119.108	7534650
-119.107	181400000	-118.863	134798100	-118.982	90412790	-119.125	51244700	-119.101	7302790
-119.099	181400000	-118.855	134698000	-118.974	89927740	-119.117	51234650	-119.093	7206290
-119.091	181400000	-118.847	134644500	-118.966	89835050	-119.109	51002790	-119.085	6918130
-119.084	181400000	-118.84	134654400	-118.959	89728420	-119.102	50906290	-119.078	6801660
-119.076	182200000	-118.832	134752900	-118.951	89834820	-119.094	50618130	-119.07	6687740
-119.069	182200000	-118.825	134944200	-118.944	89987770	-119.087	50501660	-119.063	6711670
-119.061	182200000	-118.817	135195600	-118.936	90065280	-119.079	50387740	-119.055	6848920
-119.053	182200000	-118.809	135451400	-118.928	90417310	-119.071	50411670	-119.047	7153040
-119.046	182200000	-118.802	135653700	-118.921	90601660	-119.064	50548920	-119.04	7444200
-119.038	182200000	-118.794	135754600	-118.913	90958340	-119.056	50853040	-119.032	7695450
-119.03	180700000	-118.786	135738800	-118.905	91055520	-119.048	51144200	-119.024	7906500
-119.023	180700000	-118.779	135652000	-118.898	90965470	-119.041	51395450	-119.017	8097450
-119.015	180700000	-118.771	135587400	-118.89	90955460	-119.033	51606500	-119.009	8167800
-119.008	180700000	-118.764	135607500	-118.883	90724640	-119.026	51797450	-119.002	8258250
-119	180700000	-118.756	135674300	-118.875	90628580	-119.018	51867800	-118.994	7906500
-118.992	180700000	-118.748	135682000	-118.867	90341700	-119.01	51958250	-118.986	7675350
-118.985	183500000	-118.741	135569400	-118.86	90225760	-119.003	51606500	-118.979	7514550
-118.977	183500000	-118.733	135383800	-118.852	90112350	-118.995	51375350	-118.971	7343700
-118.969	183500000	-118.725	135227500	-118.844	90136170	-118.987	51214550	-118.963	7192950
-118.962	183500000	-118.718	135163100	-118.837	90272810	-118.98	51043700	-118.956	6971850
-118.954	183500000	-118.71	135189900	-118.829	90575560	-118.972	50892950	-118.948	6792870
-118.947	182200000	-118.703	135291000	-118.822	90865420	-118.965	50671850	-118.941	7074470
-118.939	182200000	-118.695	135462100	-118.814	91115540	-118.957	50492870	-118.933	7131890
-118.931	182200000	-118.687	135690500	-118.806	91325650	-118.949	50774470	-118.925	7206950
-118.924	181100000	-118.68	135936500	-118.799	91515740	-118.942	50831890	-118.918	7263680
-118.916	181100000	-118.672	136155600	-118.791	91585780	-118.934	50906950	-118.91	7311510
-118.908	183500000	-118.664	136345700	-118.783	91675820	-118.926	50963680	-118.902	7378560
-118.901	183500000	-118.657	136525800	-118.776	91325650	-118.919	51011510	-118.895	7473500
-118.893	182800000	-118.649	136725800	-118.768	91095540	-118.911	51078560	-118.887	7574620
-118.886	182800000	-118.642	136966000	-118.761	90935460	-118.904	51173500	-118.88	7645200
-118.878	182100000	-118.634	137216100	-118.753	90765370	-118.896	51274620	-118.872	7675350
-118.87	181400000	-118.626	137436200	-118.745	90615300	-118.888	51345200	-118.864	7665300
-118.863	181400000	-118.619	137556300	-118.738	90395180	-118.881	51375350	-118.857	7625100
-118.855	180700000	-118.611	137526200	-118.73	90217010	-118.873	51365300	-118.849	7572630
-118.847	180700000	-118.603	137366200	-118.722	90497340	-118.865	51325100	-118.841	7493240
-118.84	181400000	-118.596	137106000	-118.715	90554510	-118.858	51272630	-118.834	7383330
-118.832	181400000	-118.588	136775900	-118.707	90629230	-118.85	51193240	-118.826	7237840
-118.825	182100000	-118.58	136385700	-118.699	90685710	-118.842	51083330	-118.818	7051370
-118.817	182800000	-118.573	135972600	-118.692	90733320	-118.835	50937840	-118.811	6819740
-118.809	182800000	-118.565	135609300	-118.684	90800080	-118.827	50751370	-118.803	6554950
-118.802	182800000	-118.558	135353300	-118.677	90894580	-118.82	50519740	-118.796	6300300
-118.794	182800000	-118.55	135196500	-118.669	90995250	-118.812	50254950	-118.788	6124760
-118.786	182800000	-118.542	135075000	-118.661	91065520	-118.804	50000300	-118.78	6092740
-118.779	182100000	-118.535	134932900	-118.654	91095540	-118.797	49824760	-118.773	6226240
-118.771	182100000	-118.527	134764100	-118.646	91085530	-118.789	49792740	-118.765	6484500
-118.763	182100000	-118.519	134594900	-118.638	91045510	-118.781	49926240	-118.757	6780290
-118.756	182100000	-118.513	134444900	-118.631	90993280	-118.774	50184500	-118.75	7433480
-118.748	181400000	-118.505	134318500	-118.623	90914240	-118.766	50480290	-118.742	7222160
-118.741	181400000	-118.498	134222200	-118.616	90854750	-118.759	51133480	-118.735	7181240
-118.733	181400000	-118.49	134170500	-118.608	90644370	-118.751	50922160	-118.727	7055790
-118.725	182100000	-118.482	134165000	-118.6	90603640	-118.743	50881240	-118.719	6989540
-118.718	182100000	-118.475	134181800	-118.593	90478740	-118.736	50755790	-118.712	6502300
-118.71	182100000	-118.467	134189700	-118.585	90412790	-118.728	50689540	-118.704	6409200
-118.702	181400000	-118.459	134181300	-118.577	89927740	-118.72	51133480	-118.696	6302090
-118.695	181400000	-118.452	134174900	-118.57	89835050	-118.713	50922160	-118.689	6408960
-118.687	181400000	-118.444	134182700	-118.562	89728420	-118.705	50881240	-118.681	6562600
-118.68	180700000	-118.437	134188600	-118.555	89834820	-118.698	50755790	-118.674	6640460
-118.672	180700000	-118.429	134165900	-118.547	89987770	-118.69	50689540	-118.666	6994080
-118.664	180000000	-118.421	134115000	-118.539	90065280	-118.682	50202300	-118.658	7179250
-118.657	180000000	-118.414	134074300	-118.532	90417310	-118.675	50109200	-118.651	7537540
-118.649	179930000	-118.406	134094200	-118.524	90601660	-118.667	50002090	-118.643	7635150
-118.641	179720000	-118.398	134206000	-118.516	90958340	-118.659	50108960	-118.635	7544700
-118.634	179580000	-118.391	134414400	-118.509	91055520	-118.652	50262600	-118.628	7534650
-118.626	179580000	-118.383	134699400	-118.501	90965470	-118.644	50340460	-118.62	7302790
-118.619	179790000	-118.376	135014900	-118.494	90955460	-118.637	50694080	-118.613	7206290
-118.611	180000000	-118.368	135296100	-118.486	90724640	-118.629	50879250	-118.605	6918130
-118.603	180000000	-118.36	135495800	-118.478	90628580	-118.621	51237540	-118.597	6801660
-118.596	180700000	-118.353	135621500	-118.471	90341700	-118.614	51335150	-118.59	6687740
-118.588	180700000	-118.345	135722900	-118.463	90225760	-118.606	51244700	-118.582	6711670
-118.58	180700000	-118.337	135829100	-118.455	90112350	-118.598	51234650	-118.574	6848920
-118.573	181400000	-118.33	135907800	-118.448	90136170	-118.591	51002790	-118.567	7153040
-118.565	181400000	-118.322	135903400	-118.44	90272810	-118.583	50906290	-118.559	7444200
-118.558	181400000	-118.315	135813100	-118.433	90575560	-118.576	50618130	-118.552	7695450
-118.55	181400000	-118.307	135703400	-118.425	90865420	-118.568	50501660	-118.544	7906500
-118.542	180700000	-118.299	135642400	-118.417	91115540	-118.56	50387740	-118.536	8097450
-118.535	180700000	-118.292	135630200	-118.41	91325650	-118.553	50411670	-118.529	8167800
-118.527	180700000	-118.284	135609400	-118.402	91515740	-118.545	50548920	-118.521	8258250
-118.519	180700000	-118.276	135536400	-118.394	91585780	-118.537	50853040	-118.513	7906500
-118.512	180700000	-118.269	135421500	-118.387	91675820	-118.53	51144200	-118.506	7675350
-118.504	180700000	-118.261	135302500	-118.38	91325650	-118.522	51395450	-118.498	7514550
-118.497	180700000	-118.254	135197700	-118.373	91095540	-118.515	51606500	-118.491	7343700
-118.489	180700000	-118.246	135093000	-118.365	90935460	-118.507	51797450	-118.483	7192950
-118.481	180700000	-118.238	134959100	-118.357	90765370	-118.499	51867800	-118.475	7695450
-118.474	181400000	-118.231	134773600	-118.35	90615300	-118.492	51958250	-118.468	7906500
-118.466	181400000	-118.223	134540400	-118.342	90395180	-118.484	51606500	-118.46	8097450
-118.458	181400000	-118.215	134299300	-118.334	90217010	-118.476	51375350	-118.452	8167800
-118.451	181400000	-118.208	134109100	-118.327	90497340	-118.469	51214550	-118.445	8258250
-118.443	181400000	-118.2	134014500	-118.319	90554510	-118.461	51043700	-118.437	7906500
-118.436	180700000	-118.192	134014500	-118.311	90629230	-118.453	50892950	-118.429	7675350
-118.428	180700000	-118.185	134100200	-118.304	90685710	-118.446	50671850	-118.422	7514550
-118.42	180700000	-118.177	134273000	-118.296	90733320	-118.438	50492870	-118.414	7343700
-118.413	181400000	-118.17	134503300	-118.289	90800080	-118.431	51133480	-118.407	7192950
-118.405	181400000	-118.162	134727900	-118.281	90894580	-118.423	50922160	-118.399	6971850
-118.397	182100000	-118.154	134878500	-118.273	90995250	-118.415	50881240	-118.391	6792870
-118.39	182100000	-118.147	134939800	-118.266	91065520	-118.408	50755790	-118.384	7074470
-118.382	182100000	-118.139	134952100	-118.258	91095540	-118.4	50689540	-118.376	7131890
-118.374	182800000	-118.131	134953800	-118.25	91085530	-118.392	50202300	-118.368	7206950
-118.367	182800000	-118.124	134938800	-118.243	91045510	-118.385	50109200	-118.361	7263680
-118.359	182100000	-118.116	134878800	-118.235	90993280	-118.377	50002090	-118.353	7311510
-118.352	182100000	-118.109	134766800	-118.228	90914240	-118.37	50108960	-118.346	7378560
-118.344	182100000	-118.101	134623900	-118.22	90804820	-118.362	50262600	-118.338	7444200
-118.336	181400000	-118.093	134480200	-118.212	90659990	-118.354	50340460	-118.33	7695450
-118.329	181400000	-118.086	134367400	-118.205	90474350	-118.347	50694080	-118.323	7906500
-118.321	181400000	-118.078	134320400	-118.197	90243760	-118.339	50879250	-118.315	8097450
-118.313	181400000	-118.07	134366200	-118.189	89980150	-118.331	51237540	-118.307	8167800
-118.306	181400000	-118.063	134502800	-118.182	89726650	-118.324	51335150	-118.3	8258250
-118.298	181400000	-118.055	134695900	-118.174	89551890	-118.316	51244700	-118.292	7906500
-118.291	181400000	-118.048	134899000	-118.167	89520020	-118.309	51234650	-118.285	7675350
-118.283	181400000	-118.04	135081200	-118.159	89652910	-118.301	51002790	-118.277	7514550
-118.275	181400000	-118.032	135246800	-118.151	89910020	-118.293	50906290	-118.269	7343700
-118.268	181400000	-118.025	135427300	-118.144	90204480	-118.286	50618130	-118.262	7192950
-118.26	181400000	-118.017	135646700	-118.136	90854750	-118.278	50501660	-118.254	6971850
-118.252	181400000	-118.01	135891800	-118.128	90644370	-118.27	50387740	-118.246	6792870
-118.245	181400000	-118.003	136125600	-118.121	90603640	-118.263	50411670	-118.239	7074470
-118.237	182800000	-117.995	136335700	-118.113	90478740	-118.255	50548920	-118.231	7131890
-118.23	182800000	-117.988	136535800	-118.106	90412790	-118.248	50853040	-118.224	7206950
-118.222	182800000	-117.98	136715800	-118.098	89927740	-118.24	51144200	-118.216	7263680
-118.214	182100000	-117.972	136845900	-118.09	89835050	-118.232	51395450	-118.208	7311510
-118.207	182100000	-117.965	136875900	-118.083	89728420	-118.225	51606500	-118.201	7378560
-118.199	182100000	-117.957	136835900	-118.075	89834820	-118.217	51797450	-118.193	7473500
-118.191	183500000	-117.949	136735900	-118.067	89987770	-118.209	51867800	-118.185	7574620
-118.184	183500000	-117.942	136565800	-118.06	90065280	-118.202	51958250	-118.178	7645200
-118.176	183500000	-117.934	136305600	-118.052	90417310	-118.194	51606500	-118.17	7675350
-118.169	183500000	-117.927	135989900	-118.045	90601660	-118.187	51375350	-118.163	7665300
-118.161	183500000	-117.919	135687300	-118.037	90958340	-118.179	51214550	-118.155	7625100
-118.153	183500000	-117.911	135455300	-118.029	91055520	-118.171	51043700	-118.147	7572630
-118.146	182000000	-117.904	135294800	-118.022	90965470	-118.164	50892950	-118.14	7493240
-118.138	182000000	-117.896	135163900	-118.014	90955460	-118.156	50671850	-118.132	7383330
-118.13	182000000	-117.888	135244700	-118.006	90724640	-118.148	50492870	-118.124	7237840
-118.123	182000000	-117.881	135246200	-117.999	90628580	-118.141	50774470	-118.117	7051370
-118.115	181400000	-117.873	135213500	-117.991	90341700	-118.133	50831890	-118.109	7360000
-118.108	181400000	-117.866	135219100	-117.984	90225760	-118.126	50906950	-118.102	7320000
-118.1	181400000	-117.858	135310600	-117.976	90112350	-118.118	50963680	-118.094	7267790
-118.092	184600000	-117.85	135485100	-117.968	90136170	-118.11	51011510	-118.086	7188790
-118.085	184600000	-117.843	135711900	-117.961	90272810	-118.103	51078560	-118.079	7079430
-118.077	183300000	-117.835	135950400	-117.953	90575560	-118.095	51173500	-118.071	6934670
-118.069	183500000	-117.827	136135600	-117.945	90865420	-118.087	51274620	-118.063	6749130
-118.062	183500000	-117.82	136185600	-117.938	91115540	-118.08	51345200	-118.056	6518650
-118.054	183500000	-117.812	136075500	-117.93	91325650	-118.072	51375350	-118.048	6255180
-118.047	183500000	-117.805	135878400	-117.923	91515740	-118.065	51365300	-118.041	6001800
-118.039	183500000	-117.797	135733400	-117.915	91585780	-118.057	51325100	-118.033	5827130
-118.031	183500000	-117.789	135714400	-117.907	91675820	-118.049	51272630	-118.025	5795270
-118.024	181400000	-117.782	135792800	-117.9	91325650	-118.042	51193240	-118.018	5928100
-118.016	181400000	-117.774	135900200	-117.892	91095540	-118.034	51083330	-118.01	6185080
-118.008	181400000	-117.766	135994500	-117.884	90935460	-118.026	51133480	-118.002	6479390
-118.001	183500000	-117.759	136055500	-117.877	90765370	-118.019	50922160	-117.995	7129330
-117.993	183500000	-117.751	136095500	-117.869	90615300	-118.011	50881240	-117.987	6919060
-117.985	183500000	-117.743	136115500	-117.861	90395180	-118.003	50755790	-117.979	6878350
-117.978	183500000	-117.736	136185600	-117.854	90217010	-117.996	50689540	-117.972	6753520
-117.97	182000000	-117.728	136355700	-117.846	90497340	-117.988	50202300	-117.964	6687600
-117.963	182000000	-117.721	136575800	-117.839	90554510	-117.981	50109200	-117.957	6202790
-117.955	182000000	-117.713	136765900	-117.831	90629230	-117.973	50002090	-117.949	6110140
-117.947	182000000	-117.705	136875900	-117.823	90685710	-117.965	50108960	-117.941	6003570
-117.94	181400000	-117.698	136915900	-117.816	90733320	-117.958	50262600	-117.934	6109910
-117.932	181400000	-117.69	136905900	-117.808	90800080	-117.95	50340460	-117.926	6262790
-117.924	181400000	-117.682	136875900	-117.8	90894580	-117.942	50694080	-117.918	6340260
-117.917	184600000	-117.675	136805900	-117.793	90995250	-117.935	50879250	-117.911	6692120
-117.909	184600000	-117.667	136745900	-117.785	91065520	-117.927	51237540	-117.903	6876370
-117.902	183300000	-117.66	136705800	-117.778	91095540	-117.92	51335150	-117.896	7232870
-117.894	183500000	-117.652	136695800	-117.77	91085530	-117.912	51244700	-117.888	7330000
-117.886	183500000	-117.644	136695800	-117.762	91045510	-117.904	51234650	-117.88	7240000
-117.879	184200000	-117.637	136665800	-117.755	90993280	-117.897	51002790	-117.873	7230000
-117.871	184200000	-117.629	136585800	-117.747	90914240	-117.889	50906290	-117.865	6999300
-117.863	184200000	-117.621	136425700	-117.739	90804820	-117.881	50618130	-117.857	6903280
-117.856	184200000	-117.614	136205600	-117.732	90659990	-117.874	50501660	-117.85	6616550
-117.848	184200000	-117.606	135986600	-117.724	90474350	-117.866	50387740	-117.842	6500660
-117.841	184200000	-117.599	135818100	-117.717	90243760	-117.859	50411670	-117.835	6387310
-117.833	182800000	-117.591	135736300	-117.709	89980150	-117.851	50548920	-117.827	6411110
-117.825	182800000	-117.583	135736100	-117.701	89726650	-117.843	50853040	-117.819	6547680
-117.818	182800000	-117.576	135795500	-117.694	89551890	-117.836	51144200	-117.812	7537540
-117.81	182800000	-117.568	135887200	-117.686	89520020	-117.828	51395450	-117.804	7635150
-117.802	182800000	-117.56	135972100	-117.678	89652910	-117.82	51606500	-117.796	7544700
-117.795	182800000	-117.553	136000700	-117.671	89910020	-117.813	51797450	-117.789	7534650
-117.787	181600000	-117.545	135940200	-117.663	90204480	-117.805	51867800	-117.781	7302790
-117.78	181600000	-117.538	135801000	-117.656	90854750	-117.798	51958250	-117.774	7206290
-117.772	181500000	-117.53	135630600	-117.648	90644370	-117.79	51606500	-117.766	6918130
-117.764	181600000	-117.522	135483000	-117.64	90603640	-117.782	51375350	-117.758	6801660
-117.757	181600000	-117.515	135396600	-117.633	90478740	-117.775	51214550	-117.751	6687740
-117.749	183400000	-117.508	135397200	-117.625	90412790	-117.767	51043700	-117.743	6711670
-117.741	183400000	-117.5	135504000	-117.617	89927740	-117.759	50892950	-117.735	6848920
-117.734	183400000	-117.493	135715400	-117.61	89835050	-117.752	50671850	-117.728	7153040
-117.726	183400000	-117.485	135989600	-117.602	89728420	-117.744	50492870	-117.72	7444200
-117.719	183400000	-117.478	136255600	-117.595	89834820	-117.737	50774470	-117.713	7695450
-117.711	180100000	-117.47	136435700	-117.587	89987770	-117.729	50831890	-117.705	7906500
-117.703	180100000	-117.462	136535800	-117.579	90065280	-117.721	50906950	-117.697	8097450
-117.696	180100000	-117.455	136595800	-117.572	90417310	-117.714	50963680	-117.69	8167800
-117.688	180100000	-117.447	136645800	-117.564	90601660	-117.706	51011510	-117.682	8258250
-117.68	180100000	-117.439	136665800	-117.556	90958340	-117.698	51078560	-117.674	7906500
-117.673	180100000	-117.432	136575800	-117.549	91055520	-117.691	51173500	-117.667	7675350
-117.665	180100000	-117.424	136355700	-117.541	90965470	-117.683	51274620	-117.659	7514550
-117.658	184600000	-117.417	136065500	-117.534	90955460	-117.676	51345200	-117.652	7343700
-117.65	184600000	-117.409	135779900	-117.526	90724640	-117.668	51375350	-117.644	7192950
-117.642	184600000	-117.401	135569600	-117.518	90628580	-117.66	51365300	-117.636	6971850
-117.635	184600000	-117.394	135432800	-117.511	90341700	-117.653	51325100	-117.629	6792870
-117.627	184600000	-117.386	135347500	-117.503	90225760	-117.645	51272630	-117.621	7074470
-117.619	182800000	-117.378	135299500	-117.495	90112350	-117.637	51193240	-117.613	7131890
-117.612	182800000	-117.371	135270100	-117.488	90136170	-117.63	51083330	-117.606	7206950
-117.604	182800000	-117.363	135221000	-117.48	90272810	-117.622	50937840	-117.598	7263680
-117.596	182800000	-117.355	135117500	-117.472	90575560	-117.614	50751370	-117.59	7311510
-117.589	182100000	-117.348	134964900	-117.465	90865420	-117.607	50519740	-117.583	7378560
-117.581	182800000	-117.34	134802500	-117.457	91115540	-117.599	50254950	-117.575	7473500
-117.574	182800000	-117.333	134659400	-117.45	91325650	-117.592	50000300	-117.568	7574620
-117.566	182800000	-117.325	134526600	-117.442	91515740	-117.584	49824760	-117.56	7645200
-117.558	182800000	-117.317	134376800	-117.434	91585780	-117.576	49792740	-117.552	7675350
-117.551	182100000	-117.31	134201200	-117.427	91675820	-117.569	49926240	-117.545	7665300
-117.543	182100000	-117.302	134014500	-117.419	91325650	-117.561	50184500	-117.537	7625100
-117.535	182100000	-117.294	133864400	-117.411	91095540	-117.553	50480290	-117.529	7055790
-117.528	182100000	-117.287	133754400	-117.404	90935460	-117.546	51133480	-117.522	6989540
-117.52	181400000	-117.279	133684300	-117.396	90765370	-117.538	50922160	-117.514	6502300
-117.513	181400000	-117.272	133644300	-117.389	90615300	-117.531	50881240	-117.507	6409200
-117.505	181400000	-117.264	133624300	-117.382	90554510	-117.522	50755790	-117.499	6302090
-117.497	180700000	-117.256	133614300	-117.374	90629230	-117.514	50689540	-117.491	6408960
-117.49	180700000	-117.249	133644300	-117.367	90685710	-117.507	50202300	-117.484	6562600
-117.482	180700000	-117.241	133774400	-117.359	90733320	-117.499	50109200	-117.476	5795270
-117.474	180700000	-117.233	133994500	-117.351	90800080	-117.491	50002090	-117.468	5928100
-117.467	180700000	-117.226	134260800	-117.344	90894580	-117.484	50108960	-117.461	7635150
-117.459	180700000	-117.218	134464400	-117.336	90995250	-117.476	50262600	-117.453	7544700
-117.452	180700000	-117.211	134531100	-117.329	91065520	-117.469	50340460	-117.446	6300300
-117.444	180700000	-117.203	134477100	-117.321	91095540	-117.461	50694080	-117.438	6124760
-117.436	180700000	-117.195	134381900	-117.313	91085530	-117.453	50879250	-117.43	6092740
-117.429	180700000	-117.188	134304400	-117.306	91045510	-117.446	51237540	-117.423	6226240
-117.421	180700000	-117.18	134241900	-117.298	90993280	-117.438	51335150	-117.415	6484500
-117.413	180700000	-117.172	134171200	-117.29	90914240	-117.43	51244700	-117.407	6780290
-117.406	180700000	-117.165	134103400	-117.283	90804820	-117.423	51234650	-117.4	6994080
-117.398	181400000	-117.157	134076200	-117.275	90659990	-117.415	51002790	-117.392	7179250
-117.391	181400000	-117.15	134107500	-117.268	90474350	-117.408	50906290	-117.385	7537540
-117.383	182100000	-117.142	134182600	-117.26	90243760	-117.4	50618130	-117.377	7237840
-117.375	182100000	-117.134	134277100	-117.252	89980150	-117.392	50501660	-117.369	7051370
-117.368	182800000	-117.127	134367700	-117.245	89726650	-117.385	50387740	-117.362	6616550
-117.36	182800000	-117.119	134423100	-117.237	89551890	-117.377	50411670	-117.354	6500660
-117.352	182800000	-117.111	134411300	-117.229	89520020	-117.369	50548920	-117.346	6387310
-117.345	182800000	-117.104	134323300	-117.222	89652910	-117.362	50853040	-117.339	6411110
-117.337	182100000	-117.096	134169900	-117.214	89910020	-117.354	51144200	-117.331	6547680
-117.33	182100000	-117.089	133954500	-117.207	90204480	-117.347	51395450	-117.324	6850290
-117.322	182100000	-117.081	133684300	-117.199	90854750	-117.339	51606500	-117.316	7140000
-117.314	182100000	-117.073	133404200	-117.191	90644370	-117.331	51797450	-117.308	7390000
-117.307	182100000	-117.066	133214100	-117.184	90603640	-117.324	51867800	-117.301	7600000
-117.299	181400000	-117.058	133194100	-117.176	90478740	-117.316	51958250	-117.293	7790000
-117.291	181400000	-117.05	133364200	-117.168	90412790	-117.308	51606500	-117.285	7860000
-117.284	180700000	-117.043	133634300	-117.161	89927740	-117.301	51375350	-117.278	7950000
-117.276	180000000	-117.035	133944500	-117.153	89835050	-117.293	51214550	-117.27	7600000
-117.269	179790000	-117.028	134191900	-117.146	89728420	-117.286	51043700	-117.263	7370000
-117.261	179440000	-117.02	134328700	-117.138	89834820	-117.278	50892950	-117.255	7210000
-117.253	179230000	-117.013	134363400	-117.13	89987770	-117.27	50671850	-117.247	7040000
-117.246	179230000	-117.006	134361700	-117.123	90065280	-117.263	50492870	-117.24	6890000
-117.238	179370000	-116.998	134380900	-117.115	90417310	-117.255	50774470	-117.232	6670000
-117.23	179580000	-116.99	134416700	-117.107	90601660	-117.247	50831890	-117.224	6491910
-117.223	179860000	-116.983	134437300	-117.1	90958340	-117.24	50906950	-117.217	6772110
-117.215	180000000	-116.975	134449400	-117.092	91055520	-117.232	50963680	-117.209	6829240
-117.207	180700000	-116.967	134492500	-117.084	90965470	-117.224	51011510	-117.201	6903930
-117.2	180700000	-116.96	134574200	-117.077	90955460	-117.217	51078560	-117.194	6960380
-117.192	181400000	-116.952	134658700	-117.069	90724640	-117.209	51173500	-117.186	7007970
-117.185	181400000	-116.945	134732200	-117.062	90628580	-117.202	51274620	-117.179	7074690
-117.177	182100000	-116.937	134839500	-117.054	90341700	-117.194	51345200	-117.171	7169150
-117.169	182100000	-116.929	135032000	-117.046	90225760	-117.186	51375350	-117.163	7269770
-117.162	182100000	-116.922	135306000	-117.039	90112350	-117.179	51365300	-117.156	7340000
-117.154	181400000	-116.914	135613000	-117.031	90136170	-117.171	51325100	-117.148	7370000
-117.146	181400000	-116.906	135904600	-117.023	90272810	-117.163	51272630	-117.14	7360000
-117.139	181400000	-116.899	136135600	-117.016	90575560	-117.156	51193240	-117.133	7320000
-117.131	182100000	-116.891	136265600	-117.008	90865420	-117.148	51083330	-117.125	7267790
-117.124	182100000	-116.884	136255600	-117.001	91115540	-117.141	50937840	-117.118	7188790
-117.116	182800000	-116.876	136105500	-116.993	91325650	-117.133	50751370	-117.11	7079430
-117.108	183500000	-116.868	135882500	-116.985	91515740	-117.125	50519740	-117.102	6934670
-117.101	183500000	-116.861	135652800	-116.978	91585780	-117.118	51133480	-117.095	6749130
-117.093	183500000	-116.853	135444800	-116.97	91675820	-117.11	50922160	-117.087	6518650
-117.085	182800000	-116.845	135262800	-116.962	91325650	-117.102	50881240	-117.079	6255180
-117.078	182800000	-116.838	135105000	-116.955	91095540	-117.095	50755790	-117.072	6001800
-117.07	182800000	-116.83	134967800	-116.947	90935460	-117.087	50689540	-117.064	5827130
-117.063	182800000	-116.823	134843400	-116.94	90765370	-117.08	50202300	-117.057	5795270
-117.055	182800000	-116.815	134720500	-116.932	90615300	-117.072	50109200	-117.049	5928100
-117.047	182800000	-116.807	134584200	-116.924	90395180	-117.064	50002090	-117.041	6185080
-117.04	182800000	-116.8	134418000	-116.917	90217010	-117.057	50108960	-117.034	6479390
-117.032	182800000	-116.792	134215800	-116.909	90497340	-117.049	50262600	-117.026	7129330
-117.024	182800000	-116.784	133994500	-116.901	90554510	-117.041	50340460	-117.018	6919060
-117.017	182800000	-116.777	133814400	-116.894	90629230	-117.034	50694080	-117.011	6878350
-117.009	182100000	-116.769	133724400	-116.886	90685710	-117.026	50879250	-117.003	6753520
-117.002	182100000	-116.762	133764400	-116.879	90733320	-117.019	51237540	-116.996	6687600
-116.994	182100000	-116.754	133934500	-116.871	90800080	-117.011	51335150	-116.988	6202790
-116.986	182100000	-116.746	134194600	-116.863	90894580	-117.003	51244700	-116.98	6110140
-116.979	182100000	-116.739	134495600	-116.856	90995250	-116.996	51234650	-116.973	6003570
-116.971	182100000	-116.731	134785500	-116.848	91065520	-116.988	51002790	-116.965	6109910
-116.963	182800000	-116.723	135051800	-116.84	91095540	-116.98	50906290	-116.957	6262790
-116.956	182800000	-116.716	135299900	-116.833	91085530	-116.973	50618130	-116.95	6340260
-116.948	182800000	-116.708	135520000	-116.825	91045510	-116.965	50501660	-116.942	6692120
-116.941	182800000	-116.701	135682900	-116.818	90993280	-116.958	50387740	-116.935	6876370
-116.933	182800000	-116.693	135768000	-116.81	90914240	-116.95	50411670	-116.927	7232870
-116.925	182800000	-116.685	135777200	-116.802	90804820	-116.942	50548920	-116.919	7330000
-116.918	182800000	-116.678	135715500	-116.795	90659990	-116.935	50853040	-116.912	7240000
-116.91	182800000	-116.67	135573200	-116.787	90474350	-116.927	51144200	-116.904	7230000
-116.902	182800000	-116.662	135340500	-116.779	90243760	-116.919	51395450	-116.896	6999300
-116.895	183500000	-116.655	135039800	-116.772	89980150	-116.912	51606500	-116.889	6903280
-116.887	183500000	-116.647	134737400	-116.764	89726650	-116.904	51797450	-116.881	6616550
-116.88	183500000	-116.64	134521800	-116.757	89551890	-116.897	51867800	-116.874	6500660
-116.872	184200000	-116.632	134458200	-116.749	89520020	-116.889	51958250	-116.866	6387310
-116.864	184200000	-116.624	134547100	-116.741	89652910	-116.881	51606500	-116.858	6411110
-116.857	184200000	-116.617	134725200	-116.734	89910020	-116.874	51375350	-116.851	6547680
-116.849	184200000	-116.609	134918100	-116.726	90204480	-116.866	51214550	-116.843	6850290
-116.841	184200000	-116.601	135098700	-116.718	90854750	-116.858	51043700	-116.835	7140000
-116.834	184200000	-116.594	135283500	-116.711	90644370	-116.851	50892950	-116.828	7390000
-116.826	184200000	-116.586	135471400	-116.703	90603640	-116.843	50671850	-116.82	7600000
-116.818	184200000	-116.578	135606700	-116.695	90478740	-116.835	50492870	-116.812	7790000
-116.811	183500000	-116.571	135615200	-116.688	90412790	-116.828	50774470	-116.805	7860000
-116.803	182800000	-116.563	135468300	-116.68	89927740	-116.82	50831890	-116.797	7950000
-116.796	182800000	-116.556	135203500	-116.673	89835050	-116.813	50906950	-116.79	7600000
-116.788	182100000	-116.548	134898500	-116.665	89728420	-116.805	50963680	-116.782	7370000
-116.78	182100000	-116.54	134635900	-116.657	89834820	-116.797	51011510	-116.774	7210000
-116.773	182800000	-116.533	134474500	-116.65	89987770	-116.79	51078560	-116.767	7040000
-116.765	182800000	-116.525	134421500	-116.642	90065280	-116.782	51173500	-116.759	6890000
-116.757	182800000	-116.517	134428300	-116.634	90417310	-116.774	51274620	-116.751	6670000
-116.75	182100000	-116.511	134432400	-116.627	90601660	-116.767	51345200	-116.744	6491910
-116.742	182100000	-116.503	134411400	-116.619	90958340	-116.759	51375350	-116.736	6772110
-116.735	182100000	-116.496	134390600	-116.612	91055520	-116.752	51365300	-116.729	6829240
-116.727	182100000	-116.488	134400000	-116.604	90965470	-116.744	51325100	-116.721	6903930
-116.719	182100000	-116.48	134444400	-116.596	90955460	-116.736	51272630	-116.713	6960380
-116.712	181400000	-116.473	134516900	-116.589	90724640	-116.729	51193240	-116.706	7007970
-116.704	181400000	-116.465	134617400	-116.581	90628580	-116.721	51083330	-116.698	7074690
-116.696	181400000	-116.457	134740100	-116.573	90341700	-116.713	50937840	-116.69	7169150
-116.689	181400000	-116.45	134850800	-116.566	90225760	-116.706	50751370	-116.683	7269770
-116.681	181400000	-116.442	134896200	-116.558	90112350	-116.698	50519740	-116.675	7340000
-116.674	181400000	-116.435	134843000	-116.551	90136170	-116.691	50254950	-116.668	7370000
-116.666	181400000	-116.427	134707500	-116.543	90272810	-116.683	50000300	-116.66	7360000
-116.658	182100000	-116.419	134549600	-116.535	90575560	-116.675	49824760	-116.652	7320000
-116.651	182100000	-116.412	134438600	-116.528	90865420	-116.668	49792740	-116.645	7267790
-116.643	182100000	-116.404	134419300	-116.52	91115540	-116.66	49926240	-116.637	7188790
-116.635	182100000	-116.396	134499800	-116.512	91325650	-116.652	50184500	-116.629	7079430
-116.628	182100000	-116.389	134664400	-116.505	91515740	-116.645	50480290	-116.622	6934670
-116.62	182800000	-116.381	134890200	-116.497	91585780	-116.637	51133480	-116.614	6749130
-116.613	182800000	-116.374	135149000	-116.49	91675820	-116.63	50922160	-116.607	6518650
-116.605	182800000	-116.366	135408100	-116.482	91325650	-116.622	50881240	-116.599	6255180
-116.597	183500000	-116.358	135650400	-116.474	91095540	-116.614	50755790	-116.591	6001800
-116.59	183500000	-116.351	135896800	-116.467	90935460	-116.607	50689540	-116.584	5827130
-116.582	184200000	-116.343	136195600	-116.459	90765370	-116.599	50202300	-116.576	5795270
-116.574	184200000	-116.335	136545800	-116.451	90615300	-116.591	50109200	-116.568	5928100
-116.567	184200000	-116.328	136926000	-116.444	90395180	-116.584	50002090	-116.561	6185080
-116.559	184200000	-116.32	137246100	-116.436	90217010	-116.576	50108960	-116.553	6479390
-116.552	184200000	-116.313	137446200	-116.429	90497340	-116.569	50262600	-116.546	7129330
-116.544	184200000	-116.305	137506200	-116.421	90554510	-116.561	50340460	-116.538	6919060
-116.536	183500000	-116.297	137426200	-116.413	90629230	-116.553	50694080	-116.53	6878350
-116.529	183500000	-116.29	137256100	-116.406	90685710	-116.546	50879250	-116.523	6753520
-116.521	182800000	-116.282	137046000	-116.398	90733320	-116.538	51237540	-116.515	6687600
-116.513	182800000	-116.274	136835900	-116.39	90800080	-116.53	51335150	-116.507	6202790
-116.506	182800000	-116.267	136625800	-116.383	90894580	-116.523	51244700	-116.5	6110140
-116.498	182800000	-116.259	136455700	-116.376	90995250	-116.515	51234650	-116.492	6003570
-116.491	182800000	-116.252	136355700	-116.369	91065520	-116.508	51002790	-116.485	6109910
-116.483	182800000	-116.244	136365700	-116.361	91095540	-116.5	50906290	-116.477	6262790
-116.475	182800000	-116.236	136465700	-116.353	91085530	-116.492	50618130	-116.469	6340260
-116.468	182800000	-116.229	136595800	-116.346	91045510	-116.485	50501660	-116.462	6692120
-116.46	182800000	-116.221	136675800	-116.338	90993280	-116.477	50387740	-116.454	6876370
-116.452	183500000	-116.213	136645800	-116.33	90914240	-116.469	50411670	-116.446	7232870
-116.445	183500000	-116.206	136485700	-116.323	90804820	-116.462	51133480	-116.439	7330000
-116.437	183500000	-116.198	136255600	-116.315	90659990	-116.454	50922160	-116.431	7240000
-116.429	183500000	-116.19	136002800	-116.307	90474350	-116.446	50881240	-116.423	7230000
-116.422	183500000	-116.183	135797200	-116.3	90243760	-116.439	50755790	-116.416	6999300
-116.414	182800000	-116.175	135672100	-116.292	89980150	-116.431	50689540	-116.408	6903280
-116.407	182800000	-116.168	135620600	-116.285	89726650	-116.424	50202300	-116.401	6616550
-116.399	182800000	-116.16	135616800	-116.277	89551890	-116.416	50109200	-116.393	6500660
-116.391	182800000	-116.152	135636200	-116.269	89520020	-116.408	50002090	-116.385	6387310
-116.384	182800000	-116.145	135665700	-116.262	89652910	-116.401	50108960	-116.378	6411110
-116.376	182800000	-116.137	135712400	-116.254	89910020	-116.393	50262600	-116.37	6547680
-116.368	182800000	-116.129	135803800	-116.246	90204480	-116.385	50340460	-116.362	6850290
-116.361	182800000	-116.122	135959000	-116.239	90854750	-116.378	50694080	-116.355	7140000
-116.353	182800000	-116.114	136145600	-116.231	90644370	-116.37	50879250	-116.347	7390000
-116.346	182800000	-116.107	136305600	-116.224	90603640	-116.363	51237540	-116.34	7600000
-116.338	182800000	-116.099	136355700	-116.216	90478740	-116.355	51335150	-116.332	7790000
-116.33	182800000	-116.091	136295600	-116.208	90412790	-116.347	51244700	-116.324	7860000
-116.323	182800000	-116.084	136165600	-116.201	89927740	-116.34	51234650	-116.317	7950000
-116.315	182800000	-116.076	136008300	-116.193	89835050	-116.332	51002790	-116.309	7600000
-116.307	182800000	-116.068	135835000	-116.185	89728420	-116.324	50906290	-116.301	7370000
-116.3	182800000	-116.061	135670200	-116.178	89834820	-116.317	50618130	-116.294	7210000
-116.292	182800000	-116.053	135531600	-116.17	89987770	-116.309	50501660	-116.286	7040000
-116.285	182800000	-116.046	135424600	-116.163	90065280	-116.302	50387740	-116.279	6890000
-116.277	182800000	-116.038	135337600	-116.155	90417310	-116.294	50411670	-116.271	6670000
-116.269	182800000	-116.03	135248600	-116.147	90601660	-116.286	50548920	-116.263	6491910
-116.262	182800000	-116.023	135135900	-116.14	90958340	-116.279	50853040	-116.256	6772110
-116.254	182800000	-116.016	134996200	-116.132	91055520	-116.271	51144200	-116.248	6829240
-116.246	183500000	-116.008	134858200	-116.124	90965470	-116.263	51395450	-116.24	6903930
-116.239	183500000	-116.001	134760500	-116.117	90955460	-116.256	51606500	-116.233	6960380
-116.231	184200000	-115.993	134702000	-116.109	90724640	-116.248	51797450	-116.225	7007970
-116.224	184200000	-115.986	134629100	-116.102	90628580	-116.241	51867800	-116.218	7074690
-116.216	184200000	-115.978	134493500	-116.094	90341700	-116.233	51958250	-116.21	7169150
-116.208	183500000	-115.97	134315600	-116.086	90225760	-116.225	51606500	-116.202	7269770
-116.201	183500000	-115.963	134168200	-116.079	90112350	-116.218	51375350	-116.195	7340000
-116.193	183500000	-115.955	134104600	-116.071	90136170	-116.21	51214550	-116.187	7370000
-116.185	182800000	-115.947	134121100	-116.063	90272810	-116.202	51043700	-116.179	7360000
-116.178	182800000	-115.94	134178700	-116.056	90575560	-116.195	50892950	-116.172	7320000
-116.17	182800000	-115.932	134231200	-116.048	90865420	-116.187	50671850	-116.164	7267790
-116.163	182800000	-115.925	134232600	-116.041	91115540	-116.18	50492870	-116.157	7188790
-116.155	182800000	-115.917	134161200	-116.033	91325650	-116.172	50774470	-116.149	7079430
-116.147	183500000	-115.909	134058300	-116.025	91515740	-116.164	50831890	-116.141	6934670
-116.14	183500000	-115.902	134014500	-116.018	91585780	-116.157	50906950	-116.134	6749130
-116.132	183500000	-115.894	134086400	-116.01	91675820	-116.149	50963680	-116.126	6518650
-116.124	183500000	-115.886	134247400	-116.002	91325650	-116.141	51011510	-116.118	7129330
-116.117	183500000	-115.879	134424400	-115.995	91095540	-116.134	51078560	-116.111	6919060
-116.109	183500000	-115.871	134585400	-115.987	90935460	-116.126	51173500	-116.103	6878350
-116.102	183500000	-115.864	134756100	-115.98	90765370	-116.119	51274620	-116.096	6753520
-116.094	183500000	-115.856	134963500	-115.972	90615300	-116.111	51345200	-116.088	6687600
-116.086	183500000	-115.848	135190300	-115.964	90395180	-116.103	51375350	-116.08	6202790
-116.079	182800000	-115.841	135384400	-115.957	90217010	-116.096	51365300	-116.073	6110140
-116.071	182800000	-115.833	135490700	-115.949	90497340	-116.088	51325100	-116.065	6003570
-116.063	182800000	-115.825	135474000	-115.941	90554510	-116.08	51272630	-116.057	6109910
-116.056	182100000	-115.818	135339600	-115.934	90629230	-116.073	51193240	-116.05	6262790
-116.048	182100000	-115.81	135146400	-115.926	90685710	-116.065	51083330	-116.042	6340260
-116.041	182800000	-115.802	134984100	-115.918	90733320	-116.057	50937840	-116.034	6692120
-116.033	182800000	-115.795	134915200	-115.911	90800080	-116.05	50751370	-116.027	6876370
-116.025	183500000	-115.787	134933500	-115.903	90894580	-116.042	50519740	-116.019	7232870
-116.018	184200000	-115.78	134979600	-115.896	90995250	-116.035	50254950	-116.012	7330000
-116.01	184900000	-115.772	134988200	-115.888	91065520	-116.027	50000300	-116.004	7240000
-116.002	184900000	-115.764	134926400	-115.88	91095540	-116.019	49824760	-115.996	7230000
-115.995	185600000	-115.757	134804300	-115.873	91085530	-116.012	49792740	-115.989	6999300
-115.987	185600000	-115.749	134668500	-115.865	91045510	-116.004	49926240	-115.981	6903280
-115.979	185600000	-115.741	134577900	-115.857	90993280	-115.996	50184500	-115.973	6616550
-115.972	184900000	-115.734	134568100	-115.85	90914240	-115.989	50480290	-115.966	6500660
-115.964	184900000	-115.726	134630000	-115.842	90804820	-115.981	51133480	-115.958	6387310
-115.957	184900000	-115.719	134719200	-115.835	90659990	-115.974	50922160	-115.951	6411110
-115.949	184200000	-115.711	134784700	-115.827	90474350	-115.966	50881240	-115.943	6547680
-115.941	184200000	-115.703	134790000	-115.819	90243760	-115.958	50755790	-115.935	6850290
-115.934	183500000	-115.696	134726700	-115.812	89980150	-115.951	50689540	-115.928	7140000
-115.926	183500000	-115.688	134625000	-115.804	89726650	-115.943	50202300	-115.92	7390000
-115.918	182800000	-115.68	134553000	-115.796	89551890	-115.935	50109200	-115.912	7600000
-115.911	182800000	-115.673	134586100	-115.789	89520020	-115.928	50002090	-115.905	7790000
-115.903	182800000	-115.665	134758800	-115.781	89652910	-115.92	50108960	-115.897	7860000
-115.896	183500000	-115.658	135038500	-115.774	89910020	-115.913	50262600	-115.89	7950000
-115.888	183500000	-115.65	135345600	-115.766	90204480	-115.905	50340460	-115.882	7600000
-115.88	183500000	-115.642	135604000	-115.758	90854750	-115.897	50694080	-115.874	7370000
-115.873	183500000	-115.635	135777900	-115.751	90644370	-115.89	50879250	-115.867	7210000
-115.865	183500000	-115.627	135870900	-115.743	90603640	-115.882	51237540	-115.859	7040000
-115.857	183500000	-115.619	135898800	-115.735	90478740	-115.874	51335150	-115.851	6890000
-115.85	183500000	-115.612	135874200	-115.728	90412790	-115.867	51244700	-115.844	6670000
-115.842	182800000	-115.604	135821800	-115.72	89927740	-115.859	51234650	-115.836	6491910
-115.835	182800000	-115.597	135797200	-115.713	89835050	-115.852	51002790	-115.829	6772110
-115.827	182800000	-115.589	135864900	-115.705	89728420	-115.844	50906290	-115.821	6829240
-115.819	182800000	-115.581	136045500	-115.697	89834820	-115.836	50618130	-115.813	6903930
-115.812	182800000	-115.574	136275600	-115.69	89987770	-115.829	50501660	-115.806	6960380
-115.804	183500000	-115.566	136495700	-115.682	90065280	-115.821	50387740	-115.798	7007970
-115.796	183500000	-115.558	136635800	-115.674	90417310	-115.813	50411670	-115.79	7074690
-115.789	184200000	-115.551	136725800	-115.667	90601660	-115.806	50548920	-115.783	7169150
-115.781	184200000	-115.543	136755900	-115.659	90958340	-115.798	50853040	-115.775	7269770
-115.774	184200000	-115.536	136735900	-115.652	91055520	-115.791	51144200	-115.768	7340000
-115.766	184200000	-115.528	136635800	-115.644	90965470	-115.783	51395450	-115.76	7370000
-115.758	184200000	-115.52	136455700	-115.636	90955460	-115.775	51606500	-115.752	7360000
-115.751	184200000	-115.514	136215600	-115.629	90724640	-115.768	51797450	-115.745	7320000
-115.743	184200000	-115.506	135944600	-115.621	90628580	-115.76	51867800	-115.737	7267790
-115.735	184200000	-115.498	135675900	-115.613	90341700	-115.752	51958250	-115.729	7188790
-115.728	184200000	-115.491	135483600	-115.606	90225760	-115.745	51606500	-115.722	7079430
-115.72	183500000	-115.483	135409800	-115.598	90112350	-115.737	51375350	-115.714	6934670
-115.713	182800000	-115.476	135433400	-115.591	90136170	-115.73	51214550	-115.707	6749130
-115.705	182800000	-115.468	135503600	-115.583	90272810	-115.722	51043700	-115.699	6518650
-115.697	182100000	-115.46	135603500	-115.575	90575560	-115.714	50892950	-115.691	6255180
-115.69	182100000	-115.453	135755000	-115.568	90865420	-115.707	50671850	-115.684	6001800
-115.682	182100000	-115.445	135961300	-115.56	91115540	-115.699	50492870	-115.676	5827130
-115.674	182100000	-115.437	136175600	-115.552	91325650	-115.691	50774470	-115.668	5795270
-115.667	182100000	-115.43	136335700	-115.545	91515740	-115.684	50831890	-115.661	5928100
-115.659	182100000	-115.422	136415700	-115.537	91585780	-115.676	50906950	-115.653	6185080
-115.652	182800000	-115.414	136395700	-115.529	91675820	-115.668	50963680	-115.645	6479390
-115.644	183500000	-115.407	136285600	-115.522	91325650	-115.661	51011510	-115.638	7129330
-115.636	184200000	-115.399	136115500	-115.514	91095540	-115.653	51133480	-115.63	6919060
-115.629	184900000	-115.392	135919000	-115.507	90935460	-115.646	50922160	-115.623	6878350
-115.621	184900000	-115.384	135768600	-115.499	90765370	-115.638	50881240	-115.615	6753520
-115.613	184900000	-115.376	135684000	-115.491	90615300	-115.63	50755790	-115.607	6687600
-115.606	184900000	-115.369	135648600	-115.484	90395180	-115.623	50689540	-115.6	6202790
-115.598	184900000	-115.361	135637800	-115.476	90217010	-115.615	50202300	-115.592	6110140
-115.59	185600000	-115.353	135636900	-115.468	90497340	-115.607	50109200	-115.584	6003570
-115.583	185600000	-115.346	135630600	-115.461	90554510	-115.6	50002090	-115.577	6109910
-115.575	185600000	-115.338	135597800	-115.453	90629230	-115.592	50108960	-115.569	6262790
-115.568	185600000	-115.331	135529100	-115.446	90685710	-115.585	50262600	-115.562	6340260
-115.56	185600000	-115.323	135439800	-115.438	90733320	-115.577	50340460	-115.554	6692120
-115.552	185600000	-115.315	135355500	-115.43	90800080	-115.569	50694080	-115.546	6876370
-115.545	184900000	-115.308	135291300	-115.423	90894580	-115.562	50879250	-115.539	7232870
-115.537	184900000	-115.3	135244200	-115.415	90995250	-115.554	51237540	-115.531	7330000
-115.529	184200000	-115.292	135201400	-115.407	91065520	-115.546	51335150	-115.523	7240000
-115.522	184200000	-115.285	135153100	-115.4	91095540	-115.539	51244700	-115.516	7230000
-115.514	183500000	-115.277	135105400	-115.392	91085530	-115.531	51234650	-115.508	6999300
-115.507	183500000	-115.27	135078600	-115.385	91045510	-115.524	51002790	-115.501	6903280
-115.499	183500000	-115.262	135081200	-115.378	90993280	-115.516	50906290	-115.493	6616550
-115.491	183500000	-115.254	135086500	-115.37	90914240	-115.508	50618130	-115.485	6500660
-115.484	183500000	-115.247	135051800	-115.363	90804820	-115.501	50501660	-115.478	6387310
-115.476	182800000	-115.239	134972900	-115.355	90659990	-115.493	50387740	-115.47	6411110
-115.468	182800000	-115.231	134904400	-115.347	90474350	-115.485	50411670	-115.462	6547680
-115.461	182800000	-115.224	134912500	-115.34	90854750	-115.478	50548920	-115.455	6850290
-115.453	182800000	-115.216	135008000	-115.332	90644370	-115.47	50853040	-115.447	7140000
-115.446	182800000	-115.209	135137600	-115.325	90603640	-115.463	51144200	-115.44	7390000
-115.438	182800000	-115.201	135235000	-115.317	90478740	-115.455	51395450	-115.432	7600000
-115.43	183500000	-115.193	135269000	-115.309	90412790	-115.447	51606500	-115.424	7790000
-115.423	183500000	-115.186	135244100	-115.302	89927740	-115.44	51797450	-115.417	7860000
-115.415	183500000	-115.178	135173700	-115.294	89835050	-115.432	51867800	-115.409	7950000
-115.407	183500000	-115.17	135070700	-115.286	89728420	-115.424	51958250	-115.401	7600000
-115.4	183500000	-115.163	134958500	-115.279	89834820	-115.417	51606500	-115.394	7370000
-115.392	184200000	-115.155	134872400	-115.271	89987770	-115.409	51375350	-115.386	7210000
-115.385	184200000	-115.148	134830900	-115.264	90065280	-115.402	51214550	-115.379	7040000
-115.377	184200000	-115.14	134807200	-115.256	90417310	-115.394	51043700	-115.371	6890000
-115.369	184900000	-115.132	134743600	-115.248	90601660	-115.386	50892950	-115.363	6670000
-115.362	184900000	-115.125	134603800	-115.241	90958340	-115.379	50671850	-115.356	6491910
-115.354	185600000	-115.117	134404800	-115.233	91055520	-115.371	50492870	-115.348	6772110
-115.346	185600000	-115.109	134189200	-115.225	90965470	-115.363	50774470	-115.34	6829240
-115.339	185600000	-115.102	133984500	-115.218	90955460	-115.356	50831890	-115.333	6903930
-115.331	185600000	-115.094	133804400	-115.21	90724640	-115.348	50906950	-115.325	6960380
-115.324	185600000	-115.087	133704300	-115.203	90628580	-115.341	50963680	-115.318	7007970
-115.316	185600000	-115.079	133744400	-115.195	90341700	-115.333	51011510	-115.31	7074690
-115.308	185600000	-115.071	133964500	-115.187	90225760	-115.325	51078560	-115.302	7169150
-115.301	184900000	-115.064	134327500	-115.18	90112350	-115.318	51173500	-115.295	7269770
-115.293	184900000	-115.056	134750000	-115.172	90136170	-115.31	51274620	-115.287	7340000
-115.285	184200000	-115.048	135164200	-115.164	90272810	-115.302	51345200	-115.279	7370000
-115.278	183500000	-115.041	135519200	-115.157	90575560	-115.295	51375350	-115.272	7360000
-115.27	183500000	-115.033	135774200	-115.149	90865420	-115.287	51365300	-115.264	7320000
-115.263	183500000	-115.025	135920700	-115.141	91115540	-115.279	51325100	-115.256	7267790
-115.255	182800000	-115.019	136007700	-115.134	91325650	-115.272	51272630	-115.249	7188790
-115.247	182800000	-115.011	136105500	-115.126	91515740	-115.264	51193240	-115.241	7079430
-115.24	182800000	-115.004	136255600	-115.119	91585780	-115.257	51083330	-115.234	6934670
-115.232	182800000	-114.996	136415700	-115.111	91675820	-115.249	50937840	-115.226	6749130
-115.224	182800000	-114.988	136535800	-115.103	91325650	-115.241	50751370	-115.218	6848920
-115.217	182100000	-114.981	136565800	-115.096	91095540	-115.234	50519740	-115.211	7153040
-115.209	182800000	-114.973	136515700	-115.088	90935460	-115.226	50254950	-115.203	7444200
-115.201	182800000	-114.965	136355700	-115.08	90765370	-115.218	50000300	-115.195	7695450
-115.194	182800000	-114.958	136125600	-115.073	90615300	-115.211	49824760	-115.188	7906500
-115.186	182800000	-114.95	135883200	-115.065	90395180	-115.203	49792740	-115.18	8097450
-115.179	182800000	-114.943	135686900	-115.058	90217010	-115.196	49926240	-115.173	8167800
-115.171	182800000	-114.935	135821800	-115.05	90497340	-115.188	50184500	-115.165	8258250
-115.163	183500000	-114.927	135797200	-115.042	90554510	-115.18	50480290	-115.157	7906500
-115.156	184200000	-114.92	135864900	-115.035	90629230	-115.173	51133480	-115.15	7675350
-115.148	184200000	-114.912	136045500	-115.027	90685710	-115.165	50922160	-115.142	7514550
-115.14	184200000	-114.904	136275600	-115.019	90733320	-115.157	50881240	-115.134	7343700
-115.133	184900000	-114.897	136495700	-115.012	90800080	-115.15	50755790	-115.127	7192950
-115.125	184900000	-114.889	136635800	-115.004	90894580	-115.142	50689540	-115.119	6971850
-115.118	185600000	-114.882	136725800	-114.997	90995250	-115.135	50202300	-115.112	6792870
-115.11	185600000	-114.874	136755900	-114.989	91065520	-115.127	50109200	-115.104	7074470
-115.102	185600000	-114.866	136735900	-114.981	91095540	-115.119	50002090	-115.096	7131890
-115.095	185600000	-114.859	136635800	-114.974	91085530	-115.112	50108960	-115.089	7206950
-115.087	185600000	-114.851	136455700	-114.966	91045510	-115.104	50262600	-115.081	7263680
-115.079	185600000	-114.843	136215600	-114.958	90993280	-115.096	50340460	-115.073	7311510
-115.072	182800000	-114.836	135944600	-114.951	90914240	-115.089	50694080	-115.066	7378560
-115.064	182800000	-114.828	135675900	-114.943	90804820	-115.081	50879250	-115.058	7473500
-115.057	182800000	-114.821	135483600	-114.936	90659990	-115.074	51237540	-115.051	7574620
-115.049	182800000	-114.813	135409800	-114.928	90474350	-115.066	51335150	-115.043	7645200
-115.041	182800000	-114.805	135433400	-114.92	90243760	-115.058	51244700	-115.035	7675350
-115.034	182100000	-114.798	135503600	-114.913	89980150	-115.051	51234650	-115.028	7665300
-115.026	182800000	-114.79	135603500	-114.905	89726650	-115.043	51002790	-115.02	7625100
-115.018	182800000	-114.782	135755000	-114.897	89551890	-115.035	50906290	-115.012	7572630
-115.011	182800000	-114.775	135961300	-114.89	89520020	-115.028	50618130	-115.005	7493240
-115.003	182800000	-114.767	136175600	-114.882	89652910	-115.02	50501660	-114.997	7383330
-114.996	182800000	-114.76	136335700	-114.875	89910020	-115.013	50387740	-114.99	7237840
-114.988	182800000	-114.752	136415700	-114.867	90204480	-115.005	50411670	-114.982	7051370
-114.98	183500000	-114.744	136395700	-114.859	90854750	-114.997	50548920	-114.974	6819740
-114.973	184200000	-114.737	136285600	-114.852	90644370	-114.99	50853040	-114.967	6554950
-114.965	182800000	-114.729	136115500	-114.844	90603640	-114.982	51144200	-114.959	6300300
-114.957	183500000	-114.721	135919000	-114.836	90478740	-114.974	51395450	-114.951	6124760
-114.95	184200000	-114.714	135768600	-114.829	90412790	-114.967	51606500	-114.944	6092740
-114.942	184200000	-114.706	135684000	-114.821	89927740	-114.959	51797450	-114.936	6226240
-114.935	184200000	-114.699	135648600	-114.814	89835050	-114.952	51867800	-114.929	6484500
-114.927	184900000	-114.691	135637800	-114.806	89728420	-114.944	51958250	-114.921	6780290
-114.919	184900000	-114.683	135636900	-114.798	89834820	-114.936	51606500	-114.913	7433480
-114.912	185600000	-114.676	135630600	-114.791	89987770	-114.929	51375350	-114.906	7222160
-114.904	185600000	-114.668	135597800	-114.783	90065280	-114.921	51214550	-114.898	7181240
-114.896	185600000	-114.66	135529100	-114.775	90417310	-114.913	51043700	-114.89	7055790
-114.889	185600000	-114.653	135439800	-114.768	90601660	-114.906	50892950	-114.883	6989540
-114.881	185600000	-114.645	135821800	-114.76	90958340	-114.898	50671850	-114.875	6502300
-114.874	182100000	-114.637	135797200	-114.752	91055520	-114.89	50492870	-114.867	6409200
-114.866	182100000	-114.63	135864900	-114.745	90965470	-114.883	50774470	-114.86	6302090
-114.858	182800000	-114.622	136045500	-114.737	90955460	-114.875	50831890	-114.852	6408960
-114.851	182800000	-114.615	136275600	-114.73	90724640	-114.868	50906950	-114.845	6562600
-114.843	182800000	-114.607	136495700	-114.722	90628580	-114.86	50963680	-114.837	6640460
-114.835	182800000	-114.599	136635800	-114.714	90341700	-114.852	51011510	-114.829	6994080
-114.828	182800000	-114.592	136725800	-114.707	90225760	-114.845	51078560	-114.822	7179250
-114.82	182800000	-114.584	136755900	-114.699	90112350	-114.837	51173500	-114.814	7537540
-114.812	183500000	-114.576	136735900	-114.691	90136170	-114.829	51274620	-114.806	7635150
-114.805	183500000	-114.569	136635800	-114.684	90272810	-114.822	51345200	-114.799	7544700
-114.797	183500000	-114.561	136455700	-114.676	90575560	-114.814	51375350	-114.791	7534650
-114.79	182800000	-114.554	136215600	-114.669	90865420	-114.807	51365300	-114.784	7302790
-114.782	182800000	-114.546	135944600	-114.661	91115540	-114.799	51133480	-114.776	7206290
-114.774	182100000	-114.538	135675900	-114.653	91325650	-114.791	50922160	-114.768	6918130
-114.767	182100000	-114.531	135483600	-114.646	91515740	-114.784	50881240	-114.761	6801660
-114.759	182100000	-114.523	135409800	-114.638	91585780	-114.776	50755790	-114.753	6687740
-114.751	182100000	-114.516	135433400	-114.63	91675820	-114.768	50689540	-114.745	6711670
-114.744	182800000	-114.509	135503600	-114.623	91325650	-114.761	50202300	-114.738	6848920
-114.736	182800000	-114.501	135603500	-114.615	91095540	-114.753	50109200	-114.73	7153040
-114.729	182800000	-114.494	135755000	-114.608	90935460	-114.746	50002090	-114.723	7444200
-114.721	182800000	-114.486	135961300	-114.6	90765370	-114.738	50108960	-114.715	7695450
-114.713	183500000	-114.478	136175600	-114.592	90615300	-114.73	50262600	-114.707	7906500
-114.706	182800000	-114.471	136335700	-114.585	90395180	-114.723	50340460	-114.7	8097450
-114.698	182800000	-114.463	136415700	-114.577	90217010	-114.715	50694080	-114.692	8167800
-114.69	182800000	-114.455	136395700	-114.569	90497340	-114.707	50879250	-114.684	8258250
-114.683	182800000	-114.448	136285600	-114.562	90554510	-114.7	51237540	-114.677	7906500
-114.675	182800000	-114.44	136115500	-114.554	90629230	-114.692	51335150	-114.669	7675350
-114.668	182800000	-114.433	135919000	-114.547	90685710	-114.685	51244700	-114.662	7514550
-114.66	182800000	-114.425	135768600	-114.539	90733320	-114.677	51234650	-114.654	7343700
-114.652	182800000	-114.417	135684000	-114.531	90800080	-114.669	51002790	-114.646	7192950
-114.645	182800000	-114.41	135648600	-114.524	90894580	-114.662	50906290	-114.639	6971850
-114.637	182800000	-114.402	135637800	-114.516	90995250	-114.654	51133480	-114.631	6792870
-114.629	182800000	-114.394	135636900	-114.508	91065520	-114.646	50922160	-114.623	7074470
-114.622	182800000	-114.387	135630600	-114.501	91095540	-114.639	50881240	-114.616	7131890
-114.614	182100000	-114.379	135597800	-114.493	91085530	-114.631	50755790	-114.608	7206950
-114.607	182100000	-114.372	135529100	-114.486	91045510	-114.624	50689540	-114.601	7263680
-114.599	181400000	-114.364	135439800	-114.478	90993280	-114.616	50202300	-114.593	7311510
-114.591	181400000	-114.356	135355500	-114.47	90914240	-114.608	50109200	-114.585	7378560
-114.584	181400000	-114.349	135291300	-114.463	90804820	-114.601	50002090	-114.578	7473500
-114.576	180700000	-114.341	135244200	-114.455	90659990	-114.593	50108960	-114.57	7574620
-114.568	181400000	-114.333	135201400	-114.447	90474350	-114.585	50262600	-114.562	7645200
-114.561	181400000	-114.326	135153100	-114.44	90243760	-114.578	50340460	-114.555	6890000
-114.553	181400000	-114.318	135105400	-114.432	89980150	-114.57	50694080	-114.547	6670000
-114.546	181400000	-114.311	135078600	-114.425	89726650	-114.563	50879250	-114.54	6491910
-114.538	182100000	-114.303	135081200	-114.417	89551890	-114.555	51237540	-114.532	6772110
-114.53	182100000	-114.295	135086500	-114.409	89520020	-114.547	51335150	-114.524	6829240
-114.523	182800000	-114.288	135051800	-114.402	89652910	-114.54	51244700	-114.517	6903930
-114.515	182800000	-114.28	134972900	-114.394	89910020	-114.532	51234650	-114.509	6960380
-114.507	182100000	-114.272	134904400	-114.386	90204480	-114.524	51002790	-114.501	7007970
-114.5	182100000	-114.265	134912500	-114.38	90854750	-114.517	50906290	-114.494	7074690
-114.492	181400000	-114.257	135008000	-114.372	90644370	-114.509	50618130	-114.486	7169150
-114.485	181400000	-114.249	135137600	-114.364	90603640	-114.501	50501660	-114.478	7514550
-114.477	181400000	-114.242	135235000	-114.357	90478740	-114.494	50387740	-114.471	7343700
-114.469	181400000	-114.234	135269000	-114.349	90412790	-114.486	51133480	-114.463	7192950
-114.462	181400000	-114.227	135244100	-114.342	89927740	-114.479	50922160	-114.456	6971850
-114.454	179720000	-114.219	135173700	-114.334	89835050	-114.471	50881240	-114.448	6792870
-114.446	179790000	-114.211	135070700	-114.326	89728420	-114.463	50755790	-114.44	7074470
-114.439	180000000	-114.204	134958500	-114.319	89834820	-114.456	50689540	-114.433	7131890
-114.431	180000000	-114.196	134872400	-114.311	89987770	-114.448	50202300	-114.425	7206950
-114.423	180700000	-114.188	134830900	-114.303	90065280	-114.44	50109200	-114.417	7263680
-114.416	180700000	-114.181	134807200	-114.296	90417310	-114.433	50002090	-114.41	7311510
-114.408	183500000	-114.173	134743600	-114.288	90601660	-114.425	50108960	-114.402	7378560
-114.401	182800000	-114.166	134603800	-114.281	90958340	-114.418	50262600	-114.395	7473500
-114.393	182800000	-114.158	134404800	-114.273	91055520	-114.41	50340460	-114.387	7574620
-114.385	182800000	-114.15	134189200	-114.265	90965470	-114.402	50694080	-114.379	7645200
-114.378	182800000	-114.143	133984500	-114.258	90955460	-114.395	50879250	-114.372	7675350
-114.37	181400000	-114.135	133804400	-114.25	90724640	-114.387	51237540	-114.364	7665300
-114.362	181400000	-114.127	133704300	-114.242	90628580	-114.379	51335150	-114.356	7625100
-114.355	181400000	-114.12	133744400	-114.235	90341700	-114.372	51244700	-114.349	7572630
-114.347	181400000	-114.112	133964500	-114.227	90225760	-114.364	51234650	-114.341	7493240
-114.34	180700000	-114.105	134327500	-114.22	90112350	-114.357	51002790	-114.334	7383330
-114.332	180700000	-114.097	134750000	-114.212	90136170	-114.349	50906290	-114.326	7237840
-114.324	180000000	-114.089	135164200	-114.204	90272810	-114.341	50618130	-114.318	7051370
-114.317	179860000	-114.082	135519200	-114.197	90575560	-114.334	50501660	-114.311	6819740
-114.309	179720000	-114.074	135774200	-114.189	90865420	-114.326	50387740	-114.303	6554950
-114.301	179720000	-114.066	135920700	-114.181	91115540	-114.318	50411670	-114.295	6300300
-114.294	179790000	-114.059	136007700	-114.174	91325650	-114.311	50548920	-114.288	6124760
-114.286	180000000	-114.051	136105500	-114.166	91515740	-114.303	50853040	-114.28	6092740
-114.279	180000000	-114.044	136255600	-114.159	91585780	-114.296	51144200	-114.273	6226240
-114.271	180700000	-114.036	136415700	-114.151	91675820	-114.288	51395450	-114.265	6484500
-114.263	181400000	-114.028	136535800	-114.143	91325650	-114.28	51606500	-114.257	6780290
-114.256	181400000	-114.022	136565800	-114.136	91095540	-114.273	51797450	-114.25	6672780
-114.248	181400000	-114.014	136515700	-114.128	90935460	-114.265	51867800	-114.242	6656800
-114.24	181400000	-114.006	135821800	-114.12	90765370	-114.257	51958250	-114.234	6734170
-114.233	180700000	-113.999	135797200	-114.113	90615300	-114.25	51606500	-114.227	6905810
-114.225	180700000	-113.991	135864900	-114.105	90395180	-114.242	51375350	-114.219	7091600
-114.218	180700000	-113.984	136045500	-114.098	90217010	-114.235	51214550	-114.212	7198330
-114.21	180000000	-113.976	136275600	-114.09	90497340	-114.227	51043700	-114.204	7199930
-114.202	180000000	-113.968	136495700	-114.082	90554510	-114.219	50892950	-114.196	7146400
-114.195	179790000	-113.961	136635800	-114.075	90629230	-114.212	50671850	-114.189	7079430
-114.187	179510000	-113.953	136725800	-114.067	90685710	-114.204	50492870	-114.181	6934670
-114.179	183500000	-113.945	136755900	-114.059	90733320	-114.196	50774470	-114.173	6749130
-114.172	182100000	-113.938	136735900	-114.052	90800080	-114.189	50831890	-114.166	6518650
-114.164	181400000	-113.93	136635800	-114.044	90894580	-114.181	50906950	-114.158	6255180
-114.157	180000000	-113.923	136455700	-114.037	90995250	-114.174	50963680	-114.151	6001800
-114.149	179440000	-113.915	136215600	-114.029	91065520	-114.166	51011510	-114.143	5827130
-114.141	178600000	-113.907	135944600	-114.021	91095540	-114.158	51078560	-114.135	5795270
-114.134	177900000	-113.9	135675900	-114.014	91085530	-114.151	51173500	-114.128	5928100
-114.126	177480000	-113.892	135483600	-114.006	91045510	-114.143	51274620	-114.12	6185080
-114.118	177480000	-113.884	135409800	-113.998	90993280	-114.135	51345200	-114.112	6479390
-114.111	177830000	-113.877	135433400	-113.991	90914240	-114.128	51375350	-114.105	7269770
-114.103	181400000	-113.869	135503600	-113.983	90804820	-114.12	51365300	-114.097	7340000
-114.096	181400000	-113.861	135603500	-113.975	90659990	-114.112	51325100	-114.089	7370000
-114.088	181400000	-113.854	135755000	-113.968	90474350	-114.105	51272630	-114.082	7360000
-114.08	181400000	-113.846	135961300	-113.96	90243760	-114.097	51193240	-114.074	7320000
-114.073	181400000	-113.839	136175600	-113.953	89980150	-114.09	51083330	-114.067	7267790
-114.065	182100000	-113.831	136335700	-113.945	89726650	-114.082	50937840	-114.059	7188790
-114.057	182100000	-113.823	136415700	-113.937	89551890	-114.074	50751370	-114.051	7079430
-114.05	182800000	-113.816	136395700	-113.93	89520020	-114.067	50519740	-114.044	6934670
-114.042	182800000	-113.808	136285600	-113.922	89652910	-114.059	50254950	-114.036	6749130
-114.034	183500000	-113.8	136115500	-113.914	89910020	-114.051	50000300	-114.028	6518650
-114.027	183500000	-113.793	135919000	-113.907	90204480	-114.044	49824760	-114.021	6255180
-114.019	183500000	-113.785	135768600	-113.899	90854750	-114.036	49792740	-114.013	6001800
-114.012	182800000	-113.778	135684000	-113.892	90644370	-114.029	49926240	-114.006	5827130
-114.004	182800000	-113.77	135648600	-113.884	90603640	-114.021	50184500	-113.998	5795270
-113.996	182800000	-113.762	135637800	-113.876	90478740	-114.013	50480290	-113.99	5928100
-113.989	182100000	-113.755	135636900	-113.869	90412790	-114.006	51133480	-113.983	6185080
-113.981	182100000	-113.747	135630600	-113.861	89927740	-113.998	50922160	-113.975	6479390
-113.973	182100000	-113.739	135597800	-113.853	89835050	-113.99	50881240	-113.967	7129330
-113.966	182100000	-113.732	135529100	-113.846	89728420	-113.983	50755790	-113.96	6919060
-113.958	182100000	-113.724	135439800	-113.838	89834820	-113.975	50689540	-113.952	6878350
-113.951	182100000	-113.717	135355500	-113.831	89987770	-113.968	50202300	-113.945	6753520
-113.943	181400000	-113.709	135291300	-113.823	90065280	-113.96	50109200	-113.937	6687600
-113.935	181400000	-113.701	135244200	-113.815	90417310	-113.952	50002090	-113.929	6202790
-113.928	181400000	-113.694	135201400	-113.808	90601660	-113.945	50108960	-113.922	6110140
-113.92	181400000	-113.686	135153100	-113.8	90958340	-113.937	50262600	-113.914	6003570
-113.912	182100000	-113.678	135105400	-113.792	91055520	-113.929	50340460	-113.906	6109910
-113.905	181400000	-113.671	135078600	-113.785	90965470	-113.922	50694080	-113.899	6262790
-113.897	179020000	-113.663	135081200	-113.777	90955460	-113.914	50879250	-113.891	6340260
-113.89	178950000	-113.656	135086500	-113.77	90724640	-113.907	51237540	-113.884	6692120
-113.882	178880000	-113.648	135051800	-113.762	90628580	-113.899	51335150	-113.876	6876370
-113.874	178810000	-113.64	134972900	-113.754	90341700	-113.891	51244700	-113.868	7232870
-113.867	178670000	-113.633	134904400	-113.747	90225760	-113.884	51234650	-113.861	7330000
-113.859	178530000	-113.625	134912500	-113.739	90112350	-113.876	51002790	-113.853	7240000
-113.851	178460000	-113.617	135008000	-113.731	90136170	-113.868	50906290	-113.845	7230000
-113.844	178320000	-113.61	135137600	-113.724	90272810	-113.861	50618130	-113.838	6999300
-113.836	178250000	-113.602	135235000	-113.716	90575560	-113.853	50501660	-113.83	6903280
-113.829	178180000	-113.595	135269000	-113.709	90865420	-113.846	50387740	-113.823	6616550
-113.821	178180000	-113.587	135244100	-113.701	91115540	-113.838	50411670	-113.815	6500660
-113.813	178180000	-113.579	135173700	-113.693	91325650	-113.83	50548920	-113.807	6387310
-113.806	178250000	-113.572	135070700	-113.686	91515740	-113.823	50853040	-113.8	6411110
-113.798	178390000	-113.564	134958500	-113.678	91585780	-113.815	51144200	-113.792	6547680
-113.79	178530000	-113.556	134872400	-113.67	91675820	-113.807	51395450	-113.784	6850290
-113.783	178670000	-113.549	134830900	-113.663	91325650	-113.8	51606500	-113.777	7140000
-113.775	183500000	-113.541	134807200	-113.655	91095540	-113.792	51797450	-113.769	7390000
-113.768	183500000	-113.534	134743600	-113.648	90935460	-113.785	51867800	-113.762	7600000
-113.76	183500000	-113.526	134603800	-113.64	90765370	-113.777	51958250	-113.754	7790000
-113.752	183500000	-113.519	134404800	-113.632	90615300	-113.769	51606500	-113.746	7860000
-113.745	182800000	-113.512	134189200	-113.625	90395180	-113.762	51375350	-113.739	7950000
-113.737	182800000	-113.504	133984500	-113.617	90217010	-113.754	51214550	-113.731	7600000
-113.729	182800000	-113.496	133804400	-113.609	90497340	-113.746	51043700	-113.723	7370000
-113.722	182800000	-113.489	133704300	-113.602	90554510	-113.739	50892950	-113.716	7210000
-113.714	182800000	-113.481	133744400	-113.594	90629230	-113.731	50671850	-113.708	7040000
-113.707	182800000	-113.474	133964500	-113.587	90685710	-113.724	50492870	-113.701	6890000
-113.699	182800000	-113.466	134327500	-113.579	90733320	-113.716	50774470	-113.693	6670000
-113.691	183500000	-113.458	134750000	-113.571	90800080	-113.708	50831890	-113.685	6491910
-113.684	183500000	-113.451	135164200	-113.564	90894580	-113.701	50906950	-113.678	6772110
-113.676	183500000	-113.443	135519200	-113.556	90995250	-113.693	50963680	-113.67	7198820
-113.668	183500000	-113.435	135774200	-113.548	91065520	-113.685	51011510	-113.662	7158740
-113.661	183500000	-113.428	135920700	-113.541	91095540	-113.678	51078560	-113.655	7122600
-113.653	183500000	-113.42	136007700	-113.533	91085530	-113.67	51173500	-113.647	7131540
-113.645	183500000	-113.412	136105500	-113.525	91045510	-113.662	51133480	-113.639	7200620
-113.638	182800000	-113.405	136255600	-113.518	90993280	-113.655	50922160	-113.632	7308350
-113.63	182800000	-113.397	136415700	-113.51	90914240	-113.647	50881240	-113.624	7418620
-113.623	182800000	-113.39	136535800	-113.503	90804820	-113.64	50755790	-113.617	7509780
-113.615	182800000	-113.382	136565800	-113.495	90659990	-113.632	50689540	-113.609	7573070
-113.607	182800000	-113.374	136515700	-113.487	90474350	-113.624	50202300	-113.601	7594100
-113.6	182800000	-113.367	136355700	-113.48	90243760	-113.617	50109200	-113.594	7555940
-113.592	182800000	-113.359	135821800	-113.472	89980150	-113.609	50002090	-113.586	7458280
-113.584	182800000	-113.351	135797200	-113.464	89726650	-113.601	50108960	-113.578	7317620
-113.577	182800000	-113.344	135864900	-113.457	89551890	-113.594	50262600	-113.571	7151500
-113.569	182800000	-113.336	136045500	-113.449	89520020	-113.586	50340460	-113.563	6979890
-113.562	182100000	-113.329	136275600	-113.442	89652910	-113.579	50694080	-113.556	6839940
-113.554	182100000	-113.321	136495700	-113.434	89910020	-113.571	50879250	-113.548	6776580
-113.546	181400000	-113.313	136635800	-113.426	90204480	-113.563	51237540	-113.54	6807760
-113.539	181400000	-113.306	136725800	-113.419	90854750	-113.556	51335150	-113.533	6907920
-113.531	181400000	-113.298	136755900	-113.411	90644370	-113.548	51244700	-113.525	7029680
-113.523	181400000	-113.29	136735900	-113.403	90603640	-113.54	51234650	-113.517	7133590
-113.516	181400000	-113.283	136635800	-113.396	90478740	-113.533	51002790	-113.51	7198480
-113.508	181400000	-113.275	136455700	-113.388	90412790	-113.525	50906290	-113.502	7220230
-113.501	182100000	-113.268	136215600	-113.382	89927740	-113.518	50618130	-113.495	7207860
-113.493	182100000	-113.26	135944600	-113.374	89835050	-113.51	50501660	-113.487	7169750
-113.485	182800000	-113.252	135675900	-113.366	89728420	-113.502	50387740	-113.479	7097020
-113.478	182800000	-113.245	135483600	-113.359	89834820	-113.495	50411670	-113.472	6969780
-113.47	183500000	-113.237	135409800	-113.351	89987770	-113.487	50548920	-113.464	6784720
-113.462	183500000	-113.229	135433400	-113.343	90065280	-113.479	50853040	-113.456	6566320
-113.455	184200000	-113.222	135503600	-113.336	90417310	-113.472	51144200	-113.449	6346100
-113.447	184200000	-113.214	135603500	-113.328	90601660	-113.464	51395450	-113.441	6144820
-113.44	184200000	-113.207	135755000	-113.321	90854750	-113.457	50387740	-113.434	5984510
-113.432	184200000	-113.199	135961300	-113.313	90644370	-113.449	50411670	-113.426	5902960
-113.424	184900000	-113.191	136175600	-113.305	90603640	-113.441	50548920	-113.418	5935750
-113.417	184900000	-113.184	136335700	-113.298	90478740	-113.434	50853040	-113.411	6083680
-113.409	184900000	-113.176	136415700	-113.29	90412790	-113.426	51144200	-113.403	6309330
-113.401	184900000	-113.168	136395700	-113.282	89927740	-113.418	51395450	-113.395	6563510
-113.394	184200000	-113.161	136285600	-113.275	89835050	-113.411	51606500	-113.388	6804540
-113.386	184200000	-113.153	136115500	-113.267	89728420	-113.403	51797450	-113.38	6996990
-113.379	183500000	-113.146	135919000	-113.26	89834820	-113.396	51867800	-113.373	6840050
-113.371	183500000	-113.138	135768600	-113.252	89987770	-113.388	51958250	-113.365	6920890
-113.363	183500000	-113.13	135684000	-113.244	90065280	-113.38	51606500	-113.357	7069320
-113.356	183500000	-113.123	135648600	-113.237	90417310	-113.373	51375350	-113.35	7238500
-113.348	183500000	-113.115	135637800	-113.229	90601660	-113.365	51214550	-113.342	7377000
-113.34	183500000	-113.107	135636900	-113.221	90958340	-113.357	51043700	-113.334	7450510
-113.333	183500000	-113.1	135630600	-113.214	91055520	-113.35	50892950	-113.327	7445360
-113.325	183500000	-113.092	135597800	-113.206	90965470	-113.342	50671850	-113.319	7369430
-113.318	182800000	-113.085	135529100	-113.199	90955460	-113.335	50492870	-113.312	7257070
-113.31	182800000	-113.077	135439800	-113.191	90724640	-113.327	50774470	-113.304	7156510
-113.302	182800000	-113.069	135355500	-113.183	90628580	-113.319	50831890	-113.296	7095360
-113.295	182800000	-113.062	135291300	-113.176	90341700	-113.312	50906950	-113.289	7061850
-113.287	182800000	-113.054	135244200	-113.168	90225760	-113.304	50963680	-113.281	7028700
-113.279	182800000	-113.046	135201400	-113.16	90112350	-113.296	51011510	-113.273	6987100
-113.272	182800000	-113.039	135153100	-113.153	90136170	-113.289	51078560	-113.266	6943590
-113.264	182100000	-113.031	135105400	-113.145	90272810	-113.281	51173500	-113.258	6890540
-113.256	181400000	-113.023	135078600	-113.137	90575560	-113.273	51274620	-113.25	6802260
-113.249	181400000	-113.017	135081200	-113.13	90865420	-113.266	51345200	-113.243	6667690
-113.241	182100000	-113.009	135086500	-113.122	91115540	-113.258	51375350	-113.235	6511400
-113.234	182100000	-113.002	135051800	-113.115	91325650	-113.251	51365300	-113.228	6372090
-113.226	182800000	-112.994	134972900	-113.107	91515740	-113.243	51325100	-113.22	6271580
-113.218	182800000	-112.986	134904400	-113.099	91585780	-113.235	51272630	-113.212	6217750
-113.211	183500000	-112.979	134912500	-113.092	91675820	-113.228	51193240	-113.205	6227740
-113.203	183500000	-112.971	135008000	-113.084	91325650	-113.22	51083330	-113.197	6326640
-113.195	183500000	-112.963	135137600	-113.076	91095540	-113.212	50937840	-113.189	6518790
-113.188	183500000	-112.956	135235000	-113.069	90935460	-113.205	50751370	-113.182	6771320
-113.18	183500000	-112.948	135269000	-113.061	90765370	-113.197	50519740	-113.174	7028330
-113.173	183500000	-112.941	135244100	-113.054	90615300	-113.19	50254950	-113.167	7231530
-113.165	183500000	-112.933	135173700	-113.046	90395180	-113.182	50000300	-113.159	7332910
-113.157	183500000	-112.925	135070700	-113.038	90217010	-113.174	49824760	-113.151	7316990
-113.15	183500000	-112.918	134958500	-113.031	90497340	-113.167	49792740	-113.144	7229790
-113.142	183500000	-112.91	134872400	-113.023	90554510	-113.159	49926240	-113.136	7164930
-113.134	183500000	-112.902	134830900	-113.015	90629230	-113.151	50184500	-113.128	7185090
-113.127	182800000	-112.895	134807200	-113.008	90685710	-113.144	50480290	-113.121	7252200
-113.119	182800000	-112.887	134743600	-113	90733320	-113.136	51133480	-113.113	7259990
-113.112	182800000	-112.88	135854800	-112.993	90800080	-113.129	50922160	-113.106	7146860
-113.104	182800000	-112.872	135644400	-112.985	90894580	-113.121	50881240	-113.098	6960430
-113.096	182800000	-112.864	135603600	-112.977	90995250	-113.113	50755790	-113.09	6803430
-113.089	182800000	-112.857	135478700	-112.97	91065520	-113.106	50689540	-113.083	6738700
-113.081	182800000	-112.849	135412800	-112.962	91095540	-113.098	50202300	-113.075	6765680
-113.073	182800000	-112.841	134927700	-112.954	91085530	-113.09	50109200	-113.067	6867220
-113.066	182800000	-112.834	134835000	-112.947	91045510	-113.083	50002090	-113.06	7039090
-113.058	182800000	-112.826	134728400	-112.939	90993280	-113.075	50108960	-113.052	7268540
-113.051	182800000	-112.819	134834800	-112.932	90914240	-113.068	50262600	-113.045	7515560
-113.043	182800000	-112.811	134987800	-112.924	90804820	-113.06	50340460	-113.037	7735650
-113.035	182100000	-112.803	135065300	-112.916	90659990	-113.052	50694080	-113.029	7926600
-113.028	182100000	-112.796	135417300	-112.909	90474350	-113.045	50879250	-113.022	8107500
-113.02	181400000	-112.788	135601700	-112.901	90243760	-113.037	51237540	-113.014	8308500
-113.012	181400000	-112.78	135958300	-112.893	89980150	-113.029	51335150	-113.006	8549700
-113.005	181400000	-112.773	136055500	-112.886	89726650	-113.022	51244700	-112.999	8800950
-112.997	180700000	-112.765	135965500	-112.878	89551890	-113.014	51234650	-112.991	9022050
-112.99	181400000	-112.758	135955500	-112.871	89520020	-113.007	51002790	-112.984	9142650
-112.982	181400000	-112.75	135724600	-112.863	89652910	-112.999	50906290	-112.976	9112500
-112.974	181400000	-112.742	135628600	-112.855	89910020	-112.991	50618130	-112.968	8951700
-112.967	181400000	-112.735	135341700	-112.848	90204480	-112.984	50501660	-112.961	8690400
-112.959	182100000	-112.727	135225800	-112.84	90854750	-112.976	50387740	-112.953	8358750
-112.951	182100000	-112.719	135112400	-112.832	90644370	-112.968	50411670	-112.945	7966800
-112.944	182800000	-112.712	135136200	-112.825	90603640	-112.961	50548920	-112.938	7551820
-112.936	182800000	-112.704	135272800	-112.817	90478740	-112.953	50853040	-112.93	7186950
-112.929	183500000	-112.697	135575600	-112.81	90412790	-112.946	51144200	-112.923	6929740
-112.921	183500000	-112.689	135865400	-112.802	89927740	-112.938	51395450	-112.915	6772240
-112.913	183500000	-112.681	136115500	-112.794	89835050	-112.93	51606500	-112.907	6650240
-112.906	183500000	-112.674	136325600	-112.787	89728420	-112.923	51797450	-112.9	6507490
-112.898	183500000	-112.666	136515700	-112.779	89834820	-112.915	51867800	-112.892	6337940
-112.89	183500000	-112.658	136585800	-112.771	89987770	-112.907	51958250	-112.884	7153040
-112.883	183500000	-112.651	136675800	-112.764	90065280	-112.9	51606500	-112.877	7444200
-112.875	183500000	-112.643	136325600	-112.756	90417310	-112.892	51375350	-112.869	7695450
-112.867	184200000	-112.635	136095500	-112.748	90601660	-112.884	51214550	-112.861	7906500
-112.86	184200000	-112.628	135935500	-112.741	90958340	-112.877	51043700	-112.854	8097450
-112.852	184900000	-112.62	135765400	-112.733	91055520	-112.869	50892950	-112.846	8167800
-112.845	184900000	-112.613	135615300	-112.726	90965470	-112.862	50671850	-112.839	8258250
-112.837	184900000	-112.605	135395200	-112.718	90955460	-112.854	50492870	-112.831	7906500
-112.829	184900000	-112.597	135217000	-112.71	90724640	-112.846	50774470	-112.823	7675350
-112.822	184900000	-112.59	135497300	-112.703	90628580	-112.839	50831890	-112.816	7514550
-112.814	184200000	-112.582	135554500	-112.695	90341700	-112.831	50906950	-112.808	7343700
-112.806	184200000	-112.574	135629200	-112.687	90225760	-112.823	50963680	-112.8	7192950
-112.799	183500000	-112.567	135685700	-112.68	90112350	-112.816	51011510	-112.793	6971850
-112.791	183500000	-112.559	135733300	-112.672	90136170	-112.808	51078560	-112.785	6792870
-112.784	182800000	-112.552	135800100	-112.665	90272810	-112.801	51173500	-112.778	7074470
-112.776	182800000	-112.544	135894600	-112.657	90575560	-112.793	51274620	-112.77	7131890
-112.768	182100000	-112.536	135995200	-112.649	90865420	-112.785	51345200	-112.762	7206950
-112.761	182100000	-112.529	136065500	-112.642	91115540	-112.778	51375350	-112.755	7263680
-112.753	181400000	-112.522	136095500	-112.634	91325650	-112.77	51365300	-112.747	7311510
-112.745	181400000	-112.514	136085500	-112.626	91515740	-112.762	51325100	-112.739	7378560
-112.738	181400000	-112.507	136045500	-112.619	91585780	-112.755	51272630	-112.732	7473500
-112.73	181400000	-112.499	135993300	-112.611	91675820	-112.747	51193240	-112.724	7574620
-112.723	181400000	-112.492	135914200	-112.604	91325650	-112.74	51083330	-112.717	7645200
-112.715	181400000	-112.484	135804800	-112.596	91095540	-112.732	50937840	-112.709	7675350
-112.707	181400000	-112.476	135660000	-112.588	90935460	-112.724	50751370	-112.701	7665300
-112.7	181400000	-112.469	135474400	-112.581	90765370	-112.717	50519740	-112.694	7625100
-112.692	181400000	-112.461	135243800	-112.573	90615300	-112.709	50254950	-112.686	7572630
-112.684	182100000	-112.453	134980200	-112.565	90395180	-112.701	50000300	-112.678	7493240
-112.677	182100000	-112.446	134726600	-112.558	90217010	-112.694	49824760	-112.671	7383330
-112.669	182100000	-112.438	134551900	-112.55	90497340	-112.686	49792740	-112.663	7237840
-112.662	181400000	-112.431	134520000	-112.543	90554510	-112.679	49926240	-112.656	7051370
-112.654	181400000	-112.423	134652900	-112.535	90629230	-112.671	50184500	-112.648	6819740
-112.646	181400000	-112.415	134910000	-112.527	90685710	-112.663	50480290	-112.64	6554950
-112.639	181400000	-112.408	135204500	-112.52	90733320	-112.656	51133480	-112.633	6300300
-112.631	181400000	-112.4	135191400	-112.512	90800080	-112.648	50922160	-112.625	6124760
-112.623	181400000	-112.392	135188900	-112.504	90894580	-112.64	50881240	-112.617	6092740
-112.616	182100000	-112.385	135248800	-112.497	90995250	-112.633	50755790	-112.61	6226240
-112.608	182100000	-112.377	135332300	-112.489	91065520	-112.625	50689540	-112.602	6484500
-112.601	182100000	-112.37	135384900	-112.482	91095540	-112.618	50202300	-112.595	6780290
-112.593	182100000	-112.362	135385600	-112.474	91085530	-112.61	50109200	-112.587	7433480
-112.585	182100000	-112.354	135369700	-112.466	91045510	-112.602	50002090	-112.579	7222160
-112.578	182100000	-112.347	135389900	-112.459	90993280	-112.595	50108960	-112.572	7181240
-112.57	182100000	-112.339	135463700	-112.451	90914240	-112.587	50262600	-112.564	7055790
-112.562	182100000	-112.331	135567900	-112.443	90804820	-112.579	50340460	-112.556	6989540
-112.555	182800000	-112.324	135674500	-112.436	90659990	-112.572	50694080	-112.549	7433480
-112.547	182800000	-112.316	135772300	-112.428	90474350	-112.564	50879250	-112.541	7222160
-112.54	182800000	-112.309	135858800	-112.421	90243760	-112.557	51237540	-112.534	7181240
-112.532	183500000	-112.301	135929900	-112.413	89980150	-112.549	51335150	-112.526	7055790
-112.524	184200000	-112.293	135984000	-112.405	89726650	-112.541	51244700	-112.518	6989540
-112.517	184200000	-112.286	136017400	-112.398	89551890	-112.534	51234650	-112.511	6502300
-112.509	184200000	-112.278	136007500	-112.39	89520020	-112.526	51002790	-112.503	6409200
-112.501	184200000	-112.27	135906200	-112.383	89652910	-112.517	50906290	-112.495	6302090
-112.494	184200000	-112.263	135671100	-112.376	89910020	-112.51	50618130	-112.488	6408960
-112.486	184200000	-112.255	135308900	-112.368	90204480	-112.502	50501660	-112.48	6562600
-112.478	183500000	-112.247	134888000	-112.36	90854750	-112.494	50387740	-112.472	6640460
-112.471	182800000	-112.24	134504600	-112.353	90644370	-112.487	50411670	-112.465	6994080
-112.463	182800000	-112.232	134232700	-112.345	90603640	-112.479	50548920	-112.457	7179250
-112.456	182100000	-112.225	134097900	-112.338	90478740	-112.472	50853040	-112.45	7537540
-112.448	182100000	-112.217	134082500	-112.33	90412790	-112.464	51144200	-112.442	7635150
-112.44	181400000	-112.209	134146500	-112.322	89927740	-112.456	51395450	-112.434	7544700
-112.433	182100000	-112.202	134244400	-112.315	89835050	-112.449	51606500	-112.427	7534650
-112.425	182100000	-112.194	134337800	-112.307	89728420	-112.441	51797450	-112.419	7302790
-112.417	182800000	-112.186	134404000	-112.299	89834820	-112.433	51867800	-112.411	7206290
-112.41	183500000	-112.179	134431200	-112.292	89987770	-112.426	51958250	-112.404	6918130
-112.402	183500000	-112.171	134402500	-112.284	90065280	-112.418	51606500	-112.396	6801660
-112.395	183500000	-112.164	134287900	-112.277	90417310	-112.411	51375350	-112.389	6687740
-112.387	183500000	-112.156	134067900	-112.269	90601660	-112.403	51214550	-112.381	6711670
-112.379	183500000	-112.148	133774400	-112.261	90958340	-112.395	51043700	-112.373	6848920
-112.372	183500000	-112.141	133474200	-112.254	91055520	-112.388	50892950	-112.366	7153040
-112.364	182800000	-112.133	133284100	-112.246	90965470	-112.38	50671850	-112.358	7444200
-112.356	182800000	-112.125	133234100	-112.238	90955460	-112.372	50492870	-112.35	7695450
-112.349	182800000	-112.118	133344200	-112.231	90724640	-112.365	50774470	-112.343	7906500
-112.341	182800000	-112.11	133534300	-112.223	90628580	-112.357	50831890	-112.335	8097450
-112.334	182800000	-112.103	135914200	-112.216	90341700	-112.35	50906950	-112.328	8167800
-112.326	182800000	-112.095	135804800	-112.208	90225760	-112.342	50963680	-112.32	8258250
-112.318	182800000	-112.087	135660000	-112.2	90112350	-112.334	51011510	-112.312	7906500
-112.311	182800000	-112.08	135474400	-112.193	90136170	-112.327	51078560	-112.305	7675350
-112.303	182800000	-112.072	135243800	-112.185	90272810	-112.319	51173500	-112.297	7514550
-112.295	182800000	-112.064	134980200	-112.177	90575560	-112.311	51274620	-112.289	7343700
-112.288	182800000	-112.057	134726600	-112.17	90865420	-112.304	51345200	-112.282	7192950
-112.28	182800000	-112.049	134551900	-112.162	91115540	-112.296	51375350	-112.274	6971850
-112.273	182800000	-112.042	134520000	-112.155	91325650	-112.289	51365300	-112.267	6792870
-112.265	182800000	-112.034	134652900	-112.147	91515740	-112.281	51325100	-112.259	7433480
-112.257	183500000	-112.026	134910000	-112.139	91585780	-112.273	51272630	-112.251	7222160
-112.25	183500000	-112.02	135204500	-112.132	91675820	-112.266	51193240	-112.244	7181240
-112.242	183500000	-112.012	135854800	-112.124	91325650	-112.258	51083330	-112.236	7055790
-112.234	184200000	-112.004	135644400	-112.116	91095540	-112.25	50937840	-112.228	6989540
-112.227	184200000	-111.997	135603600	-112.109	90935460	-112.243	50751370	-112.221	6502300
-112.219	184200000	-111.989	135478700	-112.101	90765370	-112.235	50519740	-112.213	6409200
-112.212	184200000	-111.982	135412800	-112.094	90615300	-112.228	50254950	-112.206	6302090
-112.204	184200000	-111.974	135854800	-112.086	90395180	-112.22	50000300	-112.198	6408960
-112.196	184200000	-111.966	135644400	-112.078	90217010	-112.212	49824760	-112.19	6562600
-112.189	184200000	-111.959	135603600	-112.071	90497340	-112.205	49792740	-112.183	6640460
-112.181	184200000	-111.951	135478700	-112.063	90554510	-112.197	49926240	-112.175	6994080
-112.173	183500000	-111.943	135412800	-112.055	90629230	-112.189	50184500	-112.167	7179250
-112.166	183500000	-111.936	134927700	-112.048	90685710	-112.182	50480290	-112.16	7537540
-112.158	183500000	-111.928	134835000	-112.04	90733320	-112.174	51133480	-112.152	7635150
-112.151	182800000	-111.921	134728400	-112.033	90800080	-112.167	50922160	-112.145	7544700
-112.143	182800000	-111.913	134834800	-112.025	90894580	-112.159	50881240	-112.137	7534650
-112.135	182800000	-111.905	134987800	-112.017	90995250	-112.151	50755790	-112.129	7302790
-112.128	182100000	-111.898	135065300	-112.01	91065520	-112.144	50689540	-112.122	7206290
-112.12	182100000	-111.89	135417300	-112.002	91095540	-112.136	50202300	-112.114	6918130
-112.112	182100000	-111.882	135601700	-111.994	91085530	-112.128	50109200	-112.106	6801660
-112.105	182100000	-111.875	135958300	-111.987	91045510	-112.121	50002090	-112.099	6687740
-112.097	182800000	-111.867	136055500	-111.979	90993280	-112.113	50108960	-112.091	6711670
-112.089	182800000	-111.859	135965500	-111.971	90914240	-112.105	50262600	-112.083	6848920
-112.082	182800000	-111.852	135955500	-111.964	90804820	-112.098	50340460	-112.076	7153040
-112.074	182800000	-111.844	135724600	-111.956	90659990	-112.09	50694080	-112.068	7444200
-112.067	182800000	-111.837	135628600	-111.949	90474350	-112.083	50879250	-112.061	7537540
-112.059	182800000	-111.829	135341700	-111.941	90243760	-112.075	51237540	-112.053	7635150
-112.051	182100000	-111.821	135225800	-111.933	89980150	-112.067	51335150	-112.045	7544700
-112.044	182100000	-111.814	135112400	-111.926	89726650	-112.06	51244700	-112.038	7534650
-112.036	182100000	-111.806	135136200	-111.918	89551890	-112.052	51234650	-112.03	7302790
-112.028	182100000	-111.798	135272800	-111.91	89520020	-112.044	51002790	-112.022	7206290
-112.021	182100000	-111.791	135575600	-111.903	89652910	-112.037	50906290	-112.015	6640460
-112.013	182100000	-111.783	135865400	-111.895	89910020	-112.029	50618130	-112.007	6994080
-112.006	182100000	-111.776	136115500	-111.888	90204480	-112.022	50501660	-112	7179250
-111.998	182100000	-111.768	136325600	-111.88	90854750	-112.014	50387740	-111.992	7537540
-111.99	182100000	-111.76	136515700	-111.872	90644370	-112.006	50411670	-111.984	7635150
-111.983	182800000	-111.753	136585800	-111.865	90603640	-111.999	50548920	-111.977	7544700
-111.975	182800000	-111.745	136675800	-111.857	90478740	-111.991	50853040	-111.969	7534650
-111.967	182800000	-111.737	136325600	-111.849	90412790	-111.983	51144200	-111.961	7302790
-111.96	182800000	-111.73	136095500	-111.842	89927740	-111.976	51395450	-111.954	7206290
-111.952	182800000	-111.722	135935500	-111.834	89835050	-111.968	51606500	-111.946	6918130
-111.945	182800000	-111.715	135765400	-111.827	89728420	-111.961	51797450	-111.939	6801660
-111.937	183500000	-111.707	135615300	-111.819	89834820	-111.953	51867800	-111.931	6687740
-111.929	183500000	-111.699	135395200	-111.811	89987770	-111.945	51958250	-111.923	6711670
[truncated: 15,984 more rows]

## Sheet: Supplementary Figure 3
raw data for Fig. S3a					raw data for Fig. S3b
Time (min)	G' (Pa)	G'' (Pa)				The values of dityr crosslinking degree (%)
0.032592	0.00221	0.187681
0.706284	0.002532	0.203339			Reaction time (min)	Replicate1	Replicate2	Replicate3	Mean	SD
1.41104	0.002853	0.220176			0	0	0	0	0	0
2.50098	0.003173	0.217454			2	1.2	2.3	2.8	2.1	0.81854
3.11	0.003497	0.229121			4	2.8	2.5	3.9	3.06667	0.73711
3.7192	0.003749	0.246101			6	5	4.6	5.9	5.16667	0.66583
4.32833	0.004335	0.260012			8	10.2	9.1	11.7	10.3333	1.30512
4.9376	0.005027	0.288001			10	15.6	14.2	15.9	15.2333	0.90738
5.54629	0.006054	0.312001			12	20.7	21.2	22.5	21.4667	0.92916
6.15492	0.00744	0.341001			14	26.7	27.4	28	27.3667	0.65064
6.76405	0.009757	0.390002			16	29.8	29.4	31.1	30.1	0.88882
7.34138	0.013607	0.472001			18	32.8	30.4	31.1	31.4333	1.23423
7.85464	0.01874	0.614001
8.46478	0.02844	0.880011
9.07391	0.04414	1.36
9.68354	0.064807	2.25
10.2932	0.105507	4.02999
10.9028	0.20314	7.68
11.4797	0.33174	11.79
12.0215	0.536933	19.0585
12.3823	0.7701	23.7918
12.7842	1.04852	29.1251
13.1865	1.45185	34.1251
13.5886	2.02018	41.7918
13.9909	2.88768	47.1251
14.3931	4.01518	54.4584
14.7956	5.49268	62.4584
15.198	7.42935	70.7918
15.5997	10.1727	77.4584
15.9813	13.2727	81.1251
16.3833	17.2727	87.4584
16.7853	21.6977	92.1251
17.188	27.9477	98.7918
17.591	34.8477	104.125
17.9933	43.1227	109.792
18.396	51.006	112.792
18.7987	60.9393	117.792
19.2013	75.6477	121.459
19.5823	86.7227	123.125
19.9847	103.223	129.458
20.387	122.806	133.458
20.7897	145.139	135.458
21.1927	165.139	142.458
21.5953	191.639	146.792
21.998	224.306	149.792
22.3993	249.639	150.792
22.802	283.723	153.458
23.1837	327.139	156.792
23.586	360.973	158.792
23.9893	410.973	162.125
24.3917	448.473	166.125
24.7943	516.389	168.792
25.1967	564.889	173.458
25.5993	622.473	176.792
26.0023	699.556	182.792
26.384	765.556	186.792
26.7867	863.723	192.125
27.1897	897.889	200.792
27.5923	1002.06	203.458
27.995	1062.89	208.125
28.398	1212.89	214.792
28.8007	1292.06	217.458
29.1817	1335.39	223.458
29.5843	1487.89	231.492
29.9867	1622.89	234.792
30.3897	1639.56	240.125
30.7923	1772.06	246.125
31.194	1879.56	251.125
31.596	1935.39	259.125
31.998	2004.56	262.792
32.4003	2215.67	268.792
32.782	2321.34	276.792
33.1843	2360.34	281.125
33.5863	2482.67	288.792
33.9883	2538.34	299.792
34.3903	2627.5	304.125
34.793	2650	310.125
35.195	2750.67	318.125
35.597	2784.67	326.792
35.9993	2851.67	334.125
36.402	2852.34	341.459
36.7837	2935.34	346.792
37.186	2951.67	356.792
37.588	2969.67	366.459
37.9913	2988	378.459
38.393	3010.34	386.792
38.795	3032.67	399.459
39.198	3077.34	418.459
39.5789	3096.34	442.125
39.9815	3115.34	461.459

## Sheet: Supplementary Figure 4
raw data for Fig. S4
		The weight change percentage (%) at 10 °C					The weight change percentage (%) at 20 °C					The weight change percentage (%) at 25 °C					The weight change percentage (%) at 37 °C					The weight change percentage (%) at 40 °C					The weight change percentage (%) at 50 °C
Hydrogels	Time (h)	Replicate1	Replicate2	Replicate3	Mean	SD	Replicate1	Replicate2	Replicate3	Mean	SD	Replicate1	Replicate2	Replicate3	Mean	SD	Replicate1	Replicate2	Replicate3	Mean	SD	Replicate1	Replicate2	Replicate3	Mean	SD	Replicate1	Replicate2	Replicate3	Mean	SD
R32-SiW	0	0	0	0	0	0	0	0	0	0	0	0	0	0	0	0	0	0	0	0	0	0	0	0	0	0	0	0	0	0	0
	2	0.4	0.2	0.3	0.3	0.1	0.5	0.2	0.4	0.36667	0.15275	0.48	0.64	0.96	0.69333	0.2444	0.5	0.7	0.9	0.7	0.2	0.6	0.8	1.2	0.86667	0.30551	1.4	1	1.8	1.4	0.4
	4	0.9	0.3	0.4	0.53333	0.32146	1.5	0.4	0.6	0.83333	0.58595	0.8	1.04	1.52	1.12	0.36661	0.9	1.1	1.8	1.26667	0.47258	1	1.3	1.9	1.4	0.45826	1.8	1.7	2.6	2.03333	0.49329
	6	1.3	0.7	0.9	0.96667	0.30551	2.1	0.6	0.9	1.2	0.79373	1.28	1.44	2.32	1.68	0.56	1.8	1.6	2.7	2.03333	0.58595	1.6	1.8	2.9	2.1	0.7	2.6	1.9	3.5	2.66667	0.80208
	8	1.9	0.9	1.3	1.36667	0.50332	2.5	0.9	1.3	1.56667	0.83267	1.92	1.6	2.56	2.02667	0.48881	2.7	2.2	3.5	2.8	0.65574	2.4	2	3.2	2.53333	0.61101	2.5	1.8	3.2	2.5	0.7
	10	2.4	1.3	1.6	1.76667	0.56862	2.9	1.3	1.7	1.96667	0.83267	2	1.8	2.9	2.23333	0.58595	1.4	1.9	0.8	1.36667	0.55076	1.6	1.5	0.9	1.33333	0.37859	-2	-1.1	-0.7	-1.26667	0.66583
	12	2.8	1.6	2	2.13333	0.61101	3.2	1.6	2	2.26667	0.83267	2.2	1.85	3.02	2.35667	0.60053	-3.2	-6.6	-3.9	-4.56667	1.79536	-4.4	-7.2	-4.3	-5.3	1.64621	-6.4	-8.9	-5.2	-6.83333	1.88768
	48	3.3	2	2.6	2.63333	0.65064	3.5	2.1	2.6	2.73333	0.70946	2.3	1.86	3.12	2.42667	0.63948	-16.2	-20.9	-17.7	-18.2667	2.40069	-17.6	-22.3	-16.8	-18.9	2.97153	-21.5	-25.4	-19.7	-22.2	2.91376
	96	3.7	2.5	2.9	3.03333	0.61101	3.9	2.5	3	3.13333	0.70946	2.36	2.2	3.3	2.62	0.59431	-27.8	-33.6	-24.5	-28.6333	4.60688	-27.2	-32.6	-24.9	-28.2333	3.95264	-29.8	-34.4	-26.6	-30.2667	3.92088
	144	4	2.7	3.4	3.36667	0.65064	4.2	2.7	3.5	3.46667	0.75056	2.7	2.7	3.82	3.07333	0.64663	-30.4	-34.5	-27.9	-30.9333	3.33217	-31.5	-36.2	-29.7	-32.4667	3.35609	-33.1	-36.7	-30.2	-33.3333	3.25628
	192	4.3	2.9	3.7	3.63333	0.70238	4.6	2.9	3.9	3.8	0.8544	2.82	2.9	4.02	3.24667	0.67092	-32.3	-35	-29.8	-32.3667	2.60064	-33.2	-37.4	-30	-33.5333	3.71124	-35.2	-38.5	-31.6	-35.1	3.45109
	240	4.6	3	4.2	3.93333	0.83267	4.9	3.2	4.1	4.06667	0.85049	3.02	3.07	4.33	3.47333	0.74232	-34.7	-38.2	-31.1	-34.6667	3.55012	-38.3	-36.2	-31.4	-35.3	3.53695	-36.4	-39.8	-32.5	-36.2333	3.65285
R32-5%-SiW	0	0	0	0	0	0	0	0	0	0	0	0	0	0	0	0	0	0	0	0	0	0	0	0	0	0	0	0	0	0	0
	2	0.2	0.1	0.2	0.16667	0.05774	0.4	0.3	0.3	0.33333	0.05774	0.4	0.48	0.72	0.53333	0.16653	0.3	0.5	0.6	0.46667	0.15275	0.5	0.6	0.9	0.66667	0.20817	1.2	0.9	1.7	1.26667	0.40415
	4	0.8	0.4	0.3	0.5	0.26458	1.4	0.5	0.4	0.76667	0.55076	0.72	0.8	1.04	0.85333	0.16653	0.8	0.7	1.1	0.86667	0.20817	0.9	1	1.3	1.06667	0.20817	1.6	1.1	2.2	1.63333	0.55076
	6	1.2	0.6	0.8	0.86667	0.30551	1.8	0.6	0.8	1.06667	0.64291	1.12	1.2	2.24	1.52	0.62482	1.2	1.3	2.7	1.73333	0.83865	1.4	1.5	2.8	1.9	0.78102	2.4	1.7	2.9	2.33333	0.60277
	8	1.7	0.8	1.2	1.23333	0.45092	2.1	0.8	1.3	1.4	0.65574	1.6	1.52	2.4	1.84	0.48662	1.9	1.8	3	2.23333	0.66583	2	1.9	3	2.3	0.60828	2.7	1.9	3.2	2.6	0.65574
	10	2	1	1.6	1.53333	0.50332	2.5	1	1.6	1.7	0.75498	1.68	1.6	2.48	1.92	0.48662	2.4	2.3	3.4	2.7	0.60828	2.1	2	3.1	2.4	0.60828	0	-0.1	0.6	0.16667	0.37859
	12	2.5	1.2	1.9	1.86667	0.65064	2.9	1.3	1.9	2.03333	0.80829	1.72	1.65	2.54	1.97	0.49487	1.6	0.8	2.5	1.63333	0.85049	1.4	0.9	2.2	1.5	0.65574	-3.6	-4.2	-2	-3.26667	1.13725
	48	2.9	1.7	2.3	2.3	0.6	3.2	1.9	2.4	2.5	0.65574	2.31	0.99	1.54	1.61333	0.66305	-11.3	-7	-15.6	-11.3	4.3	-10.4	-15.3	-9.6	-11.7667	3.08599	-12.3	-16.2	-10.7	-13.0667	2.82902
	96	3.2	2	2.6	2.6	0.6	3.6	2.4	2.8	2.93333	0.61101	2.64	1.32	2.09	2.01667	0.66305	-19.6	-17.5	-22.5	-19.8667	2.51064	-18.7	-22.5	-19.7	-20.3	1.96977	-20.1	-24.8	-19.5	-21.4667	2.9023
	144	3.5	2.5	2.9	2.96667	0.50332	3.9	2.7	2.9	3.16667	0.64291	3.08	1.98	2.75	2.60333	0.56448	-21.4	-19.7	-24.8	-21.9667	2.59679	-24.2	-19.5	-26.8	-23.5	3.7	-23	-20.7	-27.2	-23.6333	3.29596
	192	3.9	2.9	3.2	3.33333	0.51316	4.1	2.9	3.2	3.4	0.6245	3.3	2.09	2.97	2.78667	0.62549	-23.2	-21	-25.9	-23.3667	2.45425	-24.4	-20.2	-28.9	-24.5	4.35086	-25.6	-21.5	-28.7	-25.2667	3.61156
	240	4.2	3	3.4	3.53333	0.61101	4.4	3.2	3.5	3.7	0.6245	3.52	2.42	3.41	3.11667	0.60583	-24.3	-23.4	-27.6	-25.1	2.21133	-25.4	-22	-29.8	-25.7333	3.91067	-26.2	-24.4	-30.6	-27.0667	3.18957
R32-15%-SiW	0	0	0	0	0	0	0	0	0	0	0	0	0	0	0	0	0	0	0	0	0	0	0	0	0	0	0	0	0	0	0
	2	0.1	0	0.1	0.06667	0.05774	0.3	0	0.1	0.13333	0.15275	0.24	0.18	0.18	0.2	0.03464	0.3	0.2	0.4	0.3	0.1	0.4	0.3	0.3	0.33333	0.05774	0.8	0.9	1.5	1.06667	0.37859
	4	0.4	0.1	0.3	0.26667	0.15275	1.2	0.1	0.3	0.53333	0.58595	0.36	0.42	0.6	0.46	0.1249	0.7	0.6	1.2	0.83333	0.32146	0.6	0.7	1	0.76667	0.20817	1.3	1	2	1.43333	0.51316
	6	0.8	0.2	0.6	0.53333	0.30551	1.5	0.4	0.9	0.93333	0.55076	0.72	0.78	1.32	0.94	0.33045	1.2	1.1	1.7	1.33333	0.32146	1.2	1.3	2.2	1.56667	0.55076	1.9	1.5	2.6	2	0.55678
	8	1.4	0.4	0.9	0.9	0.5	1.9	0.6	1.2	1.23333	0.65064	1.08	0.84	1.5	1.14	0.33407	1.5	1.4	2.2	1.7	0.43589	1.8	1.4	2.5	1.9	0.55678	2.3	1.8	2.9	2.33333	0.55076
	10	1.8	0.5	1	1.1	0.65574	2.1	0.6	1.4	1.36667	0.75056	1.14	1.02	1.62	1.26	0.31749	1.7	1.8	2.6	2.03333	0.49329	1.9	1.7	2.7	2.1	0.52915	0.1	0.5	1.2	0.6	0.55678
	12	1.9	0.7	1.2	1.26667	0.60277	2.3	0.7	1.7	1.56667	0.80829	1.2	1.32	2.1	1.54	0.48867	2.1	2.2	3.1	2.46667	0.55076	2	2.2	3.5	2.56667	0.81445	-1.2	-2.4	-3.5	-2.36667	1.15036
	48	2.2	0.9	1.4	1.5	0.65574	2.5	0.9	2	1.8	0.81854	1.89	0.81	1.26	1.32	0.54249	-10.3	-13.6	-7.7	-10.5333	2.95691	-8.2	-10.9	-6.3	-8.46667	2.31157	-9.2	-11.4	-7.6	-9.4	1.90788
	96	2.4	1.1	1.5	1.66667	0.66583	2.7	1.1	2.2	2	0.81854	2.16	1.08	1.71	1.65	0.54249	-13.4	-18.1	-9.2	-13.5667	4.45234	-15.5	-20	-10.1	-15.2	4.95681	-16.5	-19	-11.8	-15.7667	3.65559
	144	2.7	1.5	1.9	2.03333	0.61101	3.1	1.3	2.4	2.26667	0.90738	2.52	1.62	2.25	2.13	0.46184	-16	-20.5	-14.1	-16.8667	3.28684	-16.4	-20.2	-14.3	-16.9667	2.99054	-17.5	-21.8	-15.6	-18.3	3.17648
	192	2.8	1.9	2.5	2.4	0.45826	3.6	1.4	2.5	2.5	1.1	2.7	1.71	2.43	2.28	0.51176	-17.4	-22.4	-16.5	-18.7667	3.17857	-18.2	-23.9	-16.2	-19.4333	3.99541	-19.3	-23.6	-17.2	-20.0333	3.26241
	240	3.1	2.2	2.7	2.66667	0.45092	3.8	1.9	2.8	2.83333	0.95044	2.88	1.98	2.79	2.55	0.49568	-18.3	-23.3	-17.5	-19.7	3.14325	-20.2	-25	-17.2	-20.8	3.93446	-21.2	-24.9	-18.5	-21.5333	3.21299
R32-30%-SiW	0	0	0	0	0	0	0	0	0	0	0	0	0	0	0	0	0	0	0	0	0	0	0	0	0	0	0	0	0	0	0
	2	0.1	0	0	0.03333	0.05774	0.2	0.1	0.1	0.13333	0.05774	0.24	0.12	0.12	0.16	0.06928	0.2	0.2	0.3	0.23333	0.05774	0.4	0.2	0.2	0.26667	0.11547	0.8	0.6	1.2	0.86667	0.30551
	4	0.2	0.1	0.2	0.16667	0.05774	0.3	0.1	0.4	0.26667	0.15275	0.3	0.36	0.54	0.4	0.1249	0.4	0.5	0.8	0.56667	0.20817	0.5	0.6	0.9	0.66667	0.20817	1.2	0.8	1.6	1.2	0.4
	6	0.6	0.1	0.4	0.36667	0.25166	1.2	0.1	0.6	0.63333	0.55076	0.72	0.54	1.02	0.76	0.24249	1.1	0.8	1.6	1.16667	0.40415	1.2	0.9	1.7	1.26667	0.40415	1.6	1.2	2	1.6	0.4
	8	1.2	0.2	0.6	0.66667	0.50332	1.4	0.2	0.7	0.76667	0.60277	0.96	0.72	1.32	1	0.30199	1.4	1	2	1.46667	0.50332	1.6	1.2	2.2	1.66667	0.50332	1.8	1.6	2.5	1.96667	0.47258
	10	1.4	0.2	0.8	0.8	0.6	1.6	0.2	0.8	0.86667	0.70238	1.02	0.84	1.38	1.08	0.27495	1.5	1.3	2.1	1.63333	0.41633	1.7	1.4	2.3	1.8	0.45826	1.2	0.6	1.1	0.96667	0.32146
	12	1.5	0.3	0.8	0.86667	0.60277	1.8	0.4	0.8	1	0.72111	1.08	0.96	1.5	1.18	0.28355	1.7	1.4	2.3	1.8	0.45826	1.8	1.6	2.5	1.96667	0.47258	-0.2	-0.4	-1	-0.53333	0.41633
	48	1.7	0.6	1	1.1	0.55678	2.1	0.9	1.4	1.46667	0.60277	1.47	0.63	0.98	1.02667	0.42194	-5.2	-2.6	-5.8	-4.53333	1.70098	-5.6	-3.2	-6.9	-5.23333	1.87705	-6.8	-3.2	-7.9	-5.96667	2.45832
	96	2	0.9	1.2	1.36667	0.56862	2.4	1.2	1.9	1.83333	0.60277	1.68	0.84	1.33	1.28333	0.42194	-8.1	-11.6	-6.7	-8.8	2.52389	-8.9	-12.2	-7.4	-9.5	2.45561	-10.7	-14.1	-8.9	-11.2333	2.64071
	144	2.2	1.2	1.6	1.66667	0.50332	2.8	1.8	2.5	2.36667	0.51316	1.96	1.26	1.75	1.65667	0.35921	-10.5	-12.7	-9.2	-10.8	1.76918	-11.6	-13.2	-9	-11.2667	2.11975	-12.5	-15.4	-9.2	-12.3667	3.10215
	192	2.4	1.4	1.8	1.86667	0.50332	3	1.9	2.7	2.53333	0.56862	2.1	1.33	1.89	1.77333	0.39804	-12.1	-16.4	-11.3	-13.2667	2.74287	-13	-16.3	-10.2	-13.1667	3.05341	-13.7	-17.2	-10.4	-13.7667	3.40049
	240	2.6	1.7	2.2	2.16667	0.45092	3.2	2.2	3.1	2.83333	0.55076	2.24	1.54	2.17	1.98333	0.38553	-14.2	-17.4	-11	-14.2	3.2	-14.2	-19.9	-13.8	-15.9667	3.41223	-15.2	-18.9	-12.8	-15.6333	3.073

## Sheet: Supplementary Figure 5
raw data for Fig. S5a				raw data for Fig. S5b
Temperature (°C)	E′ (Mpa)	E′′ (Mpa)		1st cycle		3rd cycle		6th cycle		9th cycle		12th cycle		15th cycle
0	414340	38155.4		Temperature (°C)	E′ (Pa)	Temperature (°C)	E′ (Pa)	Temperature (°C)	E′ (Pa)	Temperature (°C)	E′ (Pa)	Temperature (°C)	E′ (Pa)	Temperature (°C)	E′ (Pa)
1.3	414572	38365		0	3128780	0	3434681	0.2	3267053	0.1	3314808	0	3381105	0.2	3586289
2.2	416422	38386.2		1.1	3066170	1.3	3343808	1.1	3341184	1.6	3254112	1.4	3317836	1.3	3529523
3.4	417334	38441.7		2.1	3007330	2.2	3252926	2.2	3376877	2.1	3189429	2.4	3249142	2.4	3490372
4.2	418923	38480		3.3	2946170	3.3	3162053	3.5	3378653	3.2	3120750	3.7	3175031	3.5	3422825
5.5	418483	38526		4.3	2882670	4.2	3071171	4.7	3350736	4.4	3048084	4.4	3095487	4.3	3364892
6.7	418718	38558.4		5.4	2810680	5.6	2980298	5.9	3297101	5.5	2971431	5.6	3010516	5.1	3258574
7.8	420586	38564.8		6.5	2730780	6.4	2889425	7	3221434	6.8	2890791	6.6	2920131	6.6	3169870
8.4	421507	38632.1		7.5	2643990	7.1	2798543	7.7	3127162	7.8	2806164	7.6	2822410	7.8	3076780
9.4	423112	38642.2		8.3	2555160	8	2707670	8.1	3017472	8.4	2717541	8.1	2713333	8.7	3023295
10.4	415589	38653.9		9.3	2458050	9.1	2616788	9.1	2895302	9	2624940	9.5	2596636	9.4	2941434
11.5	416499	38671.3		10.2	2351800	10.7	2525915	10.6	2763331	10.1	2528343	10.6	2492260	10.4	2844177
12.2	418085	38671.6		11.3	2235380	11.3	2435042	11.6	2624054	11	2427759	11.4	2384340	11.5	2741535
13.2	417646	38672.5		12.3	2115510	12.9	2342027	12.5	2479699	12.6	2323179	12.4	2273492	12.3	2669497
14.1	417881	38693		13.2	1986970	13.2	2245331	13.2	2332330	13.2	2214621	13.1	2160532	13.1	2559083
15.2	425893	38712.4		14.4	1855200	14.3	2145620	14.5	2183770	14.5	2074041	14.4	2046295	14.2	2446445
16.2	426823	38713.4		15.4	1719930	15.3	2043569	15.2	2035651	15.3	1930500	15.3	1931573	15.2	2288550
17.3	428444	38720		16.5	1588290	16.5	1939853	16.3	1889453	16.2	1785690	16.5	1816924	16.2	2120259
18.8	427995	38720.9		17.6	1460220	17.3	1835129	17.3	1746432	17.4	1642779	17.4	1703138	17.3	1925057
20.4	428235	38733.3		18.5	1335110	18.3	1730144	18.9	1607693	18.6	1503837	18.7	1590766	18.6	1699221
21.5	430140	38748.4		19.9	1209060	20.4	1625465	20.2	1474195	20.7	1370520	20.1	1480523	19.9	1497572
22.3	431080	38750		21.3	1090970	21	1521659	21.2	1346717	21.2	1243809	21.7	1372915	21.5	1358190
23.5	432717	38759.1		22.3	985274	21.9	1419203	22.2	1225901	22.7	1124559	22.2	1268557	22	1260015
24.5	425043	38759.9		23.4	891718	23	1318709	23.3	1112246	23.2	1016586	23.7	1167953	23.5	1108245
25.3	425971	38770.4		24.5	803954	24.4	1220627	24.1	1006147	24.7	920268	24.4	1071471	24.2	1002295
26.3	427589	38771.4		25.6	724243	25.6	1125425	25.6	907850	25.5	834400	25.4	980892	25	907840
27.4	427141	38785.9		26.6	653098	26.5	1033481	26.5	817491	26.5	755225	26.2	896508	26.2	820747
28.4	427381	38788.7		27.5	590676	27.5	945236	27.2	735110	27.4	686458	27.3	818607	27.1	745104
29.3	418495	38804		28.5	536548	28.4	860993	28.5	660648	28.4	624442	28.5	747159	28.4	676886
30.1	418730	38805		29.4	490611	29.5	782199	29.5	593954	29.1	571351	29.4	682054	29	618486
31.2	418598	38843.2		30.3	452623	30.5	709018	30.5	534799	30	523968	30.2	623157	30.2	566365
32.2	420519	38844.7		31.3	422148	31.2	641616	31.1	482883	31.3	483682	31.4	570210	31.4	522050
33.6	420124	38851.6		32.4	395319	32.5	580106	32.3	437838	32.3	449281	32.5	522877	32.2	484209
34.4	418601	38856.7		33.5	370413	33.5	524576	33.8	399243	33.7	417425	33.5	480659	33.4	437068
35.4	419511	38861.2		34.6	349080	34.4	474944	34.5	360859	34.5	386683	34.5	442996	34.4	408751
36.2	418097	38897.7		35.4	330846	35.6	431008	35.1	329374	35.3	358709	35.2	409445	35.1	377980
37.4	417658	38900		36.4	314133	36.7	392504	36.6	303896	36.7	334571	36.1	379697	36.2	358028
38.4	418893	38937.2		37.5	298699	37.2	359075	37.3	283843	37.3	311903	37.5	353252	37.6	333093
39.2	420905	38943.3		38.3	285076	38.4	330229	38.5	268128	38.3	291097	38.6	329754	38.4	310207
40.3	421835	38973.2		39.1	272840	39.4	305511	39.4	256351	39.8	273416	38.9	308783	39.4	290758
41.2	421456	38989.1		40.2	261477	40.5	284461	40.4	247333	40.3	257542	40.5	290080	40.4	273297
42.3	422007	38995.5		41.4	250947	41.2	266636	41.5	240776	41.5	242862	41.4	273314	41.4	257148
43.3	421247	39004.4		42.3	241296	42.2	251495	42.3	234352	42.2	230181	42.4	258186	42.1	243199
44.2	422152	39024.4		43.5	232553	43.2	238668	43.2	227822	43.3	218692	43.5	244569	43.3	230562
45.2	421085	39028		44.4	224712	44.7	227805	44.3	221388	44	209429	44.2	232435	44.1	220372
46.1	422689	39028		45.4	217258	45.8	218619	45.6	216460	45.6	201094	45.5	221652	45.3	211204
47.2	415173	39032.4		46.5	210152	46.5	210719	46.2	210757	46.3	193862	46.2	212032	46.6	203248
48.1	416083	39038.9		47.3	203405	47.6	203866	47.3	205776	47.3	186722	47.2	203498	47	195395
49.4	417667	39042		48.4	197398	48.4	197797	48.2	199040	48.2	180716	48.3	195953	48.4	188788
50.2	417228	39043		49.6	191693	49.5	192335	49.5	192884	49.4	175575	49.4	189235	49.3	182032
51.4	417463	39059.2		50.5	186301	50.7	187260	50.2	187237	50.2	171384	49.8	183254	50.2	178522
52.4	422467	39070		51.2	181204	51.5	182479	51.6	182036	51	167492	51.7	177948	51.5	173141
53.2	422396	39075.4		52.5	176405	52.6	177973	52.4	177231	52.2	163768	52.6	173212	52.2	169045
54.2	422016	39075.5		53.3	172132	53.5	173760	53.5	172781	53.2	160660	53.2	168989	53.2	166726
55.6	422567	39084.4		54.2	168088	54.6	169788	54.5	168655	54.5	157844	54.3	165152	54.5	163628
56.4	422807	39088.2		55.7	164191	55.4	165993	55.8	164829	55.7	155386	55.8	161654	55.5	159825
57.4	422710	39100		56.2	160708	56.6	162375	56.3	161283	56.2	152929	56.5	158435	56.6	157122
58.2	421649	39111		57.3	157640	57.5	158906	57.5	158006	57.4	150542	57.3	155495	57	155596
59.4	422284	39117.3		58.5	154828	58.4	155562	58.3	154988	58.6	148281	58.2	152781	58.3	153110
60.4	421618	39127.4		59.4	152332	59.2	152328	59.2	152222	59.8	146136	59.7	150252	59	150750
61.3	421545	39127.3		60.7	150205	60.3	149202	60.4	149705	60.1	144018	60.5	147861	60.2	148420
62.5	421161	39138.4		61.5	148266	61.6	146205	61.2	147432	61.3	141976	61.3	145596	61.2	146173
63.4	422714	39140.2		62.5	146656	62.4	143335	62.5	145398	62.4	140011	62.6	143453	62.4	144012
64.4	421954	39140.4		63.6	145234	63.4	140575	63.1	143597	63.4	137967	63.5	141402	63.7	141764
65.5	412077	39149.3		64.7	143850	64.6	137925	64.3	142019	64.4	135927	64.2	139432	64.1	139519
66.3	418311	39177.3		65.4	142684	65.7	135377	65.4	140650	65.6	133912	65.6	137528	65.4	137304
67.2	418179	39356		66.2	141734	66.8	132944	66.2	139471	66.4	131950	66.2	135694	66.4	135145
68.4	420098	39434.7		67.4	140814	67.5	130620	67.4	138457	67.4	130169	67	133931	67.2	133186
69.3	419704	39442.4		68.5	139921	68.4	128408	68.4	137573	68.4	128467	68.5	132237	68.4	131314
70.4	418182	39521.4		69.7	139055	69.5	126246	69.2	136779	69.8	126845	69.2	130608	69.4	129530
71.2	419091	39550		70.3	138156	70.6	124083	70.4	136022	70	125302	70.7	129049	70.2	127832
72.4	421668	39571.8		71.4	137224	71.8	121921	71.5	135238	71.1	123838	71.3	127312	71.2	126222
73.5	422574	39592.2		72.6	136290	72.6	119759	72.6	134352	72.6	122453	72.1	125663	72.1	124698
74.5	421506	39629.2		73.5	135337	73.6	117597	73.4	133276	73.4	121147	73.7	124135	73.5	123262
75.3	422112	39651.4		74.5	134367	74.4	115435	74.4	131906	74.9	119921	74.3	122723	74.6	121913
76.4	419588	39671.3		75.3	133396	75.6	113273	75.3	130122	75.6	118773	75.4	121418	75.5	120650
77.2	419499	39828.4		76.2	132426	76.7	111111	76.2	127787	76.1	117705	76.1	120221	76.6	119476
78.5	419085	39915.4		77.3	131455	77.2	108949	77.2	124748	77.5	116716	77.4	119131	77.3	118388
79.3	419645	40066		78.6	130484	78.5	106787	78.5	120831	78.5	115806	78.6	118149	78.6	117387
				79.4	129514	79.3	104625	79.4	115842	79	114976	79.5	117275	79.5	116473
				79.3	129514	79.8	104319	79.9	111888	79.5	106804	79.4	120682	79.8	115087
				78.5	129669	78.4	105435	78.6	112923	78.7	107113	78.5	120827	78.4	117465
				77.2	129829	77.5	106655	77.3	114085	77.5	107530	77.3	121115	77.3	119844
				76.4	129989	76.2	107982	76.7	115374	76.4	108056	76.6	121544	76.5	122222
				75.3	130159	75.4	109414	75.2	116789	75.3	108691	75.4	122111	75.9	124600
				74.5	131919	74.5	110951	74.4	118332	74.4	109435	74.2	122813	74.8	126978
				73.5	133679	73.5	112595	73.9	120000	73.2	110288	73.2	123645	73.3	129357
				72.4	135439	72.4	114344	72.7	121796	72.6	111249	72.5	124599	72	131735
				71.2	137419	71.4	116198	71.1	123704	71.2	112319	71.3	125669	71.1	134113
				70.4	139179	70.4	118158	70.7	125684	70.4	113498	70.7	126849	70.4	136492
				69.3	141159	69.7	120224	69.1	127760	69.3	114786	69.1	128132	69.5	138870
				68.4	143139	68.8	122395	68.5	129967	68.5	116183	68.4	129513	68.8	141248
				67.2	145119	67.5	124672	67.4	132317	67.3	117688	67.2	130985	67.6	143682
				66.3	147539	66.5	127055	66.1	134822	66.6	119302	66.2	132545	66.5	146239
				65.5	149519	65.3	129543	65.7	137466	65.3	121026	65.6	134182	65.4	148915
				64.4	151499	64.4	132136	64.6	140265	64.2	122858	64.6	135892	64.6	151717
				63.4	153479	63.5	134549	63.2	143236	63.4	124798	63.5	137681	63.8	154633
				62.5	155679	62.5	137043	62.1	145767	62.5	126848	62.7	139556	62.1	157668
				61.3	158099	61.6	139654	61.5	148405	61.3	128531	61.6	141521	61.4	160825
				60.4	160519	60.5	142406	60.5	151166	60.1	130274	60.5	143580	60.7	164122
				59.4	162719	59.7	145343	59.2	154067	59.1	132052	59.2	145741	59.6	167561
				58.2	165139	58.3	148483	58	157107	58.4	133895	58.3	148007	58.1	171118
				57.4	167779	57.4	151820	57.3	160328	57.4	135811	57.5	150388	57	174796
				56.4	170419	56.5	155208	56.2	163753	56.1	137854	56.4	152921	56.5	178612
				55.6	173279	55.7	158889	55.9	167371	55.6	140058	55.9	155657	55.4	182592
				54.2	177679	54.5	162616	54.5	171195	54.3	142425	54.1	158630	54.3	186766
				53.2	180979	53.6	166576	53.3	175282	53.7	145022	52.8	161882	53.3	191136
				52.4	183619	52.5	170369	52.2	179774	52.8	147940	52.6	165457	52.4	195770
				51.4	187359	51.3	174422	51.7	184784	51.2	151191	51.1	169421	51.3	200727
				50.2	191539	50.3	178610	50.5	190480	50.7	154849	50.5	173854	50.4	205986
				49.4	196159	49.5	183278	49.3	197010	49.5	159062	49.6	178860	49.5	211569
				48.1	202759	48.5	188099	48	204624	48.6	163920	48.3	184565	48.2	217577
				47.2	208479	47.4	192541	47.1	213502	47.7	169412	47.4	191114	47.2	224252
				46.1	215079	46.7	197120	46.2	223872	46.2	175524	46.2	198676	46.2	231791
				45.2	223879	45.7	202187	45.3	235963	45.3	182340	45	207450	45	240481
				44.2	232679	44.5	207883	44.5	250115	44.6	189866	44.1	217702	44.2	250586
				43.3	242579	43.6	214336	43.5	266607	43.6	198240	43.5	229709	43.3	262535
				42.3	255944	42.3	220900	42.6	285736	42.5	207514	42.3	243756	42.4	276645
				41.2	274086	41.2	229037	41.3	307786	41.3	217939	41.3	260135	41.2	293299
				40.3	288268	40.5	238199	40.1	333049	40.2	229654	40.2	279140	40.2	312907
				39.2	307154	39.7	246995	39.3	361752	39.5	242821	39.1	301066	39.1	336062
				38.4	321911	38.6	256388	38.3	394065	38.2	257681	38.4	326197	38.4	363252
				37.4	349208	37.4	268030	37.2	430132	37.4	274657	37.3	354813	37.4	394983
				36.2	379979	36.6	284920	36.4	470018	36.4	294202	36.3	387176	36.5	431754
				35.4	402483	35.2	306108	35.5	513676	35.5	316811	35.6	423532	35.4	474109
				34.4	430266	34.6	333519	34.5	561070	34.5	343012	34.5	464108	34.5	522439
				33.6	456103	33.5	366492	33.1	612121	33.1	373377	33.4	509106	33.5	577034
				32.2	509594	32.4	408742	32.5	666704	32.3	408502	32.2	558697	32.3	638116
				31.2	552525	31.3	457644	31.1	723918	31.3	448946	31.2	612518	31.1	705777
				30.1	607468	30.6	514803	30	783648	30.6	496175	30.4	670861	30.2	779920
				29.3	642347	29.6	580354	29.1	845762	29.3	550267	29.5	734042	29.4	860419
				28.4	703625	28.5	658561	28.6	910124	28.3	611213	28.6	802148	28.2	947092
				27.4	758832	27.5	747133	27.5	976585	27.7	678862	27.3	875133	27.1	1039760
				26.3	839383	26.5	846740	26	1044997	26.5	753004	26.2	952894	26	1136829
				25.3	919934	25.4	956950	25.2	1115240	25.2	833336	25.4	1035270	25.2	1237968
				24.5	983107	24.6	1078144	24.8	1187136	24.5	919531	24.4	1122040	24.2	1342690
				23.5	1081036	23.5	1207654	23.6	1260538	23.4	1011131	23.4	1212960	23.2	1450580
				22.3	1205364	22.4	1343707	22.5	1335317	22.2	1107664	22.5	1309420	22.2	1591123
				21.5	1299782	21.3	1485061	21.2	1411344	21.4	1208544	21.2	1412380	21.4	1673825
				20.4	1427620	19.5	1629070	19.9	1488424	20.7	1313136	20.4	1520660	20.1	1788012
				18.8	1616178	18.6	1771144	18.7	1566289	18.5	1420822	18.9	1633050	18.9	1943158
				17.3	1814457	17.4	1912219	17.2	1644697	17.6	1530881	17.2	1748370	17.1	2118642
				16.2	1972173	16.7	2050459	16.1	1723348	16.6	1623627	16.2	1865430	16.2	2233838
				15.2	2119179	15.6	2184667	15.2	1810868	15.2	1717618	15.1	1983050	15.4	2347926
				14.1	2312779	14.4	2285962	14.5	1904334	14.3	1812839	14.1	2100140	14.1	2460182
				13.2	2460179	13.4	2382631	13.2	2002766	13.5	1909305	13.3	2215760	13.4	2569864
				12.2	2655979	12.5	2474656	12.3	2104161	12.8	2007016	12.1	2328810	12.3	2676230
				11.5	2785779	11.5	2562046	11.4	2205938	11.6	2105957	11.3	2437650	11.7	2728546
				10.4	2983779	10.4	2644801	10.3	2304968	10.3	2206143	10.4	2541300	10.5	2828507
				9.4	3115779	9.5	2722921	9.2	2398191	9.1	2307567	9.2	2638790	9.2	2928467
				8.4	3203779	8.2	2796406	8.7	2483209	8.4	2410236	8.6	2729230	8.6	2978437
				7.8	3247779	7.8	2865256	7.7	2557794	7.5	2514134	7.7	2811780	7.9	3078397
				6.7	3326979	6.4	2929471	6.6	2625323	6.7	2619278	6.7	2885680	6.7	3178368
				5.5	3375379	5.6	2989051	5.5	2687288	5.3	2725667	5.2	2950260	5.8	3278328
				4.2	3423779	4.4	3043996	4.1	2743689	4.1	2833285	4.3	3004930	4.7	3378288
				3.4	3445779	3.3	3094306	3.4	2794532	3.5	2942149	3.4	3049210	3.6	3478258
				2.2	3467779	2.5	3139981	2.4	2839811	2.3	3052250	2.4	3082720	2.2	3578219
				1.3	3476579	1.3	3181012	1.3	2879526	1.5	3163589	1.1	3105200	1.2	3678189
				0	3489779	0.2	3217417	0.1	2913675	0.1	3276173	0.2	3116470	0.1	3778149

[truncated: 5 more sheets: Supplementary Figure 6, Supplementary Figure 7, Supplementary Figure 8, Supplementary Figure 9, Supplementary Figure 10]
